# Supplementary material for: Circadian clocks guide dendritic cells into skin lymphatics
Source: Nat Immunol. 2021 Oct 18;22(11):1375–81. doi: 10.1038/s41590-021-01040-x (PMC8553624; doi:10.1038/s41590-021-01040-x)
Supplement: Supplementary file 6 — Supplementary Tables 1–3. [file 41590_2021_1040_MOESM6_ESM.xlsx]

## Sheet: Supplementary Data Table 1
Supplementary Data Table 1. Absolute Cell Numbers for Endogenous Crawl-in Assays
	Figure / Exp.	Fig. 1a 6h endogenous crawl-in assay
	Location / SEM	Intravascular			SEM	Extravascular			SEM
	Zeitgeber Time	N1	N2	N3	Ø	N1	N2	N3	Ø
	1	94.3809	55.6911	71.1221	11.2447	670.435	577.068	109.883	109.883
	7	246.649	66.9235	315.532	74.1066	747.763	247.415	149.99	149.99
	13	155.161	102.392	159.309	18.3202	1146.9	551.504	175.454	175.454
	19	95.859	133.62	111.264	10.9621	695.337	546.866	210.781	210.781
	Figure / Exp.	Fig. 1b 24h endogenous crawl-in assay
	Location / SEM	Intravascular			SEM	Extravascular			SEM
	Zeitgeber Time	N1	N2	N3	Ø	N1	N2	N3	Ø
	7	529.128	498.442	381.655	44.9252	293.566	224.962	264.689	19.8867
	19	296.068	364.605	158.262	60.6748	492.062	696.368	390.104	90.0413
	Figure / Exp.	Fig. 1c 24h FITC paint
	Location / SEM	Intravascular					SEM	Extravascular					SEM
	Zeitgeber Time	N1	N2	N3	N4	N5	Ø	N1	N2	N3	N4	N5	Ø
	PBS 7	38.1878	51.4174	27.5163	45.039	32.506	4.27366	416.756	629.01	196.562	768.636	522.18	96.9763
	PBS 19	15.9512	16.1283	23.3188	23.6242	33.1717	3.15623	671.502	427.282	503.84	517.708	922.336	87.8925
	FITC 7	209.417	191.69	178.494	228.361	112.208	19.8208	394.894	417.889	391.3	427.815	471.781	14.4884
	FITC 19	132.194	170.248	238.98	88.8597	125.869	25.4534	513.13	568.376	768.176	545.622	506.589	48.2641
	Figure / Exp.	Fig. 1d LD 24h endogenous crawl-in assay
	Location / SEM	Intravascular			SEM	Extravascular			SEM
	Zeitgeber Time	N1	N2	N3	Ø	N1	N2	N3	Ø
	1	527.349	413.812	312.758	61.982	947.542	310.541	219.19	229.082
	7	473.926	292.386	559.772	78.818	310.368	163.858	301.092	47.3663
	13	301.092	527.378	307.015	74.4611	508.831	612.614	301.074	91.588
	19	282.112	590.097	173.521	124.763	475.932	732.559	292.197	127.701
		Fig. 1d DL 24h endogenous crawl-in assay
	Location / SEM	Intravascular			SEM	Extravascular			SEM
	Zeitgeber Time	N1	N2	N3	Ø	N1	N2	N3	Ø
	1	401.831	351.026	208.607	57.8312	434.395	419.888	353.077	25.041
	7	187.053	128.047	328.244	59.3932	343.647	366.598	598.807	81.4979
	13	503.666	386.859	785.845	118.429	571.257	385.242	831.155	129.312
	19	754.236	682.609	228.506	164.609	460.475	574.455	189.123	114.286
		Fig. 1d DD 24h endogenous crawl-in assay
	Location / SEM	Intravascular			SEM	Extravascular			SEM
	Zeitgeber Time	N1	N2	N3	Ø	N1	N2	N3	Ø
	1	790.304	333.532	512.869	132.869	547.437	305.766	409.555	69.9953
	7	544.937	405.129	573.188	51.9552	377.432	403.518	276.145	38.847
	13	399.888	525.008	229.695	85.5799	460.894	772.151	294.751	139.92
	19	310.835	339.495	237.307	30.4323	453.697	515.008	433.135	24.591
	Figure / Exp.	Fig. 1e DC subtype 24h endogenous crawl-in assay
	Location / SEM	Intravascular			SEM	Extravascular			SEM
	Zeitgeber Time	N1	N2	N3	Ø	N1	N2	N3	Ø
	7	450.672	315.5	410.184	40.0526	209.746	234.47	178.19	16.2866
	19	367.726	372.373	346.195	8.06394	355.882	524.596	288.782	70.1486
	Figure / Exp.	Fig. 3e CCL21 manipluation 24h endogenous crawl-in assay (exo CCL21)
	Location / SEM	Intravascular					SEM	Extravascular					SEM
	Zeitgeber Time	N1	N2	N3			Ø	N1	N2	N3			Ø
	PBS 7	804.585	883.525	1042.75			70.0421	463.018	524.512	569.427			30.8417
	PBS 19	723.634	792.682	637.957			44.7512	946.56	1738.25	757.967			300.304
	exoCCL21 7	448.605	470.958	593.764			45.1243	603.128	854.905	559.555			92.0513
	exoCCL21 19	478.412	403.33	798.981			121.322	594.066	519.73	857.374			102.432
	Figure / Exp.	Fig. 3e CCL21 manipluation 24h endogenous crawl-in assay (Heparinase)
	Location / SEM	Intravascular					SEM	Extravascular					SEM
	Zeitgeber Time	N1	N2	N3			Ø	N1	N2	N3			Ø
	PBS 7	708.358	962.754	720.774			82.807	373.388	547.721	442.687			50.6767
	PBS 19	1217.22	396.207	403.632			272.443	923.074	687.902	485.734			126.369
	Hep 7	609.191	802.122	1010.36			115.835	475.679	669.331	932.193			132.288
	Hep 19	437.704	601.444	461.045			51.1358	486.293	807.446	454.961			112.637
	Figure / Exp.	Fig. 3e CCL21 manipluation 24h endogenous crawl-in assay (Antibody)
	Location / SEM	Intravascular					SEM	Extravascular					SEM
	Zeitgeber Time	N1	N2	N3			Ø	N1	N2	N3			Ø
	isotype 7	795.224	371.042	353.163			144.466	609.981	188.11	319.459			124.639
	isotype 19	687.517	469.105	398.71			86.9446	1116.71	466.65	732.453			188.692
	anti-CCL21 7	114.177	177.425	212.62			28.7999	609.917	375.541	482.269			67.7485
	anti-CCL21 19	307.293	377.664	318.028			21.8886	752.159	637.239	570.35			53.0908
	Figure / Exp.	Fig. 3h blockades 24h endogenous crawl-in assay (LYVE-1)
	Location / SEM	Intravascular					SEM	Extravascular					SEM
	Zeitgeber Time	N1	N2	N3			Ø	N1	N2	N3			Ø
	isotype 7	330.372	1083.81	445.164			234.368	318.236	797.996	380.21			150.657
	isotype 19	618.889	281.375	663.682			120.665	686.184	485.447	811.101			94.8538
	anti-LYVE-1 7	308.352	307.098	198.903			36.2757	1220.46	669.263	422.761			235.81
	anti-LYVE-1 19	389.879	412.232	293.057			36.5731	723.231	674.626	452.258			83.4123
	Figure / Exp.	Fig. 3h blockades 24h endogenous crawl-in assay (JAM-A)
	Location / SEM	Intravascular					SEM	Extravascular					SEM
	Zeitgeber Time	N1	N2	N3			Ø	N1	N2	N3			Ø
	isotype 7	486.9	717.423	727.341			78.5464	373.596	439.695	583.627			62.003
	isotype 19	822.249	435.058	637.009			111.807	1096.26	671.735	734.723			132.265
	anti-JAM-A 7	564.596	578.474	333.605			79.4113	644.337	710.694	487.693			66.1102
	anti-JAM-A 19	299.012	385.034	395.311			30.5314	523.564	862.002	530.721			111.639
	Figure / Exp.	Fig. 3h blockades 24h endogenous crawl-in assay (CD99)
	Location / SEM	Intravascular					SEM	Extravascular					SEM
	Zeitgeber Time	N1	N2	N3			Ø	N1	N2	N3			Ø
	isotype 7	1115.14	1540.94	1956.77			242.963	749.714	1196.36	1140.58			140.512
	isotype 19	796.055	1021.44	441.637			168.75	1583.79	998.161	726.031			253.065
	anti-CD99 7	971.53	920.946	544.228			134.797	1125.02	1295.49	847.366			130.59
	anti-CD99 19	468.065	385.034	523.299			40.1816	555.749	710.47	1010.57			133.511
	Figure / Exp.	Fig. 3i CD99 KO mice 24h endogenous-crawl-in assay
	Location / SEM	Intravascular					SEM	Extravascular					SEM
	Zeitgeber Time	N1	N2	N3	N4	N5	Ø	N1	N2	N3	N4	N5	Ø
	KO 7	174.116	377.764	353.599	257.639	310.636	36.4258	347.158	518.086	587.24	334.291	369.888	51.0445
	KO 19	227.943	274.262	271.698	404.208	376.413	33.7336	420.713	912.545	466.199	832.246	511.475	101.342
	Figure / Exp.	Fig. 3j triple block 24h endogenous crawl-in assay
	Location / SEM	Intravascular						SEM	Extravascular						SEM
	Zeitgeber Time	N1	N2	N3	N4	N5	N6	Ø	N1	N2	N3	N4	N5	N6	Ø
	isotype 7	405.725	531.091	714.912	741.684	526.925	702.415	55.2308	207.71	309.984	322.227	588.761	320.095	461.03	55.0268
	isotype 19	338.664	469.836	494.236	505.758	390.313	396.871	27.3413	451.22	543.598	559.205	807.216	635.848	456.49	54.2299
	block 7	284.952	319.701	273.396	336.212	213.717	191.662	23.3765	967.968	534.142	595.242	767.68	409.943	415.466	88.8235
	block 19	332.81	293.775	331.138	173.368	270.612	204.273	27.0022	502.863	629.987	666.252	511.737	616.658	464.84	33.6021
	Figure / Exp.	Fig. 3k quadruple 24h endogenous crawl-in assay
	Location / SEM	Intravascular					SEM	Extravascular					SEM
	Zeitgeber Time	N1	N2	N3			Ø	N1	N2	N3			Ø
	isotype 7	703.308	356.089	496.043			242.963	520.238	243.67	289.895			140.512
	isotype 19	434.912	319.808	298.336			168.75	594.315	358.429	275.191			253.065
	block 7	86.8681	42.999	69.8668			134.797	1468.57	859.315	1071.59			130.59
	block 19	42.4255	71.7281	57.5186			40.1816	669.721	681.173	616.708			133.511
	Figure / Exp.	Fig. 4a EC-Bmal1 KO 24h endogenous crawl-in
	Location / SEM	Intravascular						SEM	Extravascular						SEM
	Zeitgeber Time	N1	N2	N3	N4			Ø	N1	N2	N3	N4			Ø
	WT 7	376.101	344.911	491.359	273.501			45.3671	319.6	265.654	307.38	225.551			21.3843
	WT 19	292.162	398.638	367.504	341.352			22.5316	547.216	545.487	555.091	557.426			2.92065
	KO 7	342.007	238.054	410.056				50.012	624.461	433.965	548.568				55.3689
	KO 19	307.766	504.655	442.274				58.0942	483.006	566.378	458.309				32.6937
	Figure / Exp.	Fig. 4b LEC-Bmal1 KO 24h endogenous crawl-in
	Location / SEM	Intravascular						SEM	Extravascular						SEM
	Zeitgeber Time	N1	N2	N3	N4	N5		Ø	N1	N2	N3	N4	N5		Ø
	WT 7	360.55	728.173	454.402	468.77			78.8079	233.33	527.634	220.239	290.707			71.5412
	WT 19	116.806	225.55	235.365	243.579			29.7357	120.994	522.625	210.562	437.93			94.2108
	KO 7	86.7158	75.3058	167.947	197.063			29.9861	300.155	453.139	311.177	262.784			41.7464
	KO 19	307.766	151.624	395.416	210.557	184.108		44.7538	196.808	523.695	495.469	571.241	279.539		73.7038
	Figure / Exp.	Fig. 4c cDC-Bmal1 KO 24h endogenous crawl-in
	Location / SEM	Intravascular						SEM	Extravascular						SEM
	Zeitgeber Time	N1	N2	N3	N4	N5		Ø	N1	N2	N3	N4	N5		Ø
	WT 7	877.03	769.616	634.964	833.133			52.737	683.879	396.076	450.004	438.628			64.956
	WT 19	463.016	347.722	402.773	443.976			25.5268	665.89	413.893	501.384	490.157			53.0416
	KO 7	582.447	528.989	559.008	526.586	303.807		50.159	642.796	483.101	428.683	591.81	245.297		69.5409
	KO 19	777.312	597.879	1008.83	822.79	739.664		66.5449	937.963	626.536	1182.88	842.853	762.593		93.2904
	Figure / Exp.	Extended Data Fig. 1c steady state imaging
	Location / SEM	Intravascular									SEM	Extravascular									SEM
	Zeitgeber Time	N1	N2	N3	N4	N5	N6	N7	N8	N9	Ø	N1	N2	N3	N4	N5	N6	N7	N8	N9	Ø
	1	19.7416	44.1233	24.8842	77.1353	74.6598	49.2619				9.84643	359.666	485.684	664.831	534.269	654.723	442.749				49.0244
	7	23.964	18.3761	19.059	46.3627	71.5294	52.9617	44.885	75.7335	96.1305	9.08073	569.709	416.393	317.221	644.594	702.248	467.375	609.225	941.804	684.676	61.0633
	13	18.4793	37.3266	25.1958	33.5551	45.3651	60.5835				6.11041	384.65	765.444	436.228	464.138	637.191	693.024				63.5207
	19	11.6447	29.1232	33.2261	17.5635	36.0065	82.1277	32.8437	40.4885	57.4917	7.04896	236.386	473.309	412.372	435.28	614.129	1025	552.822	585.767	1205.24	102.604
	Figure / Exp.	Extended Data Fig. 1f LC subtype 24h endogenous crawl-in assay
	Location / SEM	Intravascular			SEM	Extravascular			SEM
	Zeitgeber Time	N1	N2	N3	Ø	N1	N2	N3	Ø
	7	149.702	192.432	201.977	16.0719	135.233	234.828	175.205	28.9365
	19	52.1102	103.608	44.0209	18.661	103.455	279.234	213.642	51.2844
	Figure / Exp.	Extended Data Fig. 6e blockades 24h endogenous crawl-in assay
	Location / SEM	Intravascular					SEM	Extravascular					SEM
	Zeitgeber Time	N1	N2	N3			Ø	N1	N2	N3			Ø
	isotype 7	619.273	541.262	653.132			33.1216	477.248	466.533	416.481			18.7271
	isotype 19	333.772	628.878	516.838			86.0084	710.493	747.389	833.05			36.3009
	anti-JAM-C 7	198.269	380.656	563.505			105.435	194.386	400.955	473.632			83.6431
	anti-JAM-C 19	815.982	266.91	262.667			183.735	780.12	326.485	382.505			142.794
	Figure / Exp.	Extended Data Fig. 6f blockades 24h endogenous crawl-in assay
	Location / SEM	Intravascular					SEM	Extravascular					SEM
	Zeitgeber Time	N1	N2	N3			Ø	N1	N2	N3			Ø
	isotype 7	490.446	237.474	613.036			110.572	240.152	196.788	437.757			74.1597
	isotype 19	306.329	257.088	247.018			18.3242	406.388	320.554	238.626			48.4332
	anti-FcR 7	546.273	271.583	705.578			126.751	301.725	206.267	485.583			81.9666
	anti-FcR 19	303.552	581.04	281.894			96.3089	391.077	658.135	549.866			77.5513
	Figure / Exp.	Extended Data Fig. 6g double blockade 24h endogenous crawl-in assay (LYVE-1/JAM-A)
	Location / SEM	Intravascular					SEM	Extravascular					SEM
	Zeitgeber Time	N1	N2	N3			Ø	N1	N2	N3			Ø
	isotype 7	533.736	482.3	150.803			119.994	388.93	281.433	121.621			77.6564
	isotype 19	334.422	465.265	501.548			50.7541	471.703	578.837	652.349			52.448
	anti-LYVE-1/JAM-A 7	357.751	224.847	233.219			42.974	390.482	353.261	454.677			29.6195
	anti-LYVE-1/JAM-A 19	376.861	373.33	339.654			11.8577	410.315	541.559	455.01			38.5238
	Figure / Exp.	Extended Data Fig. 6g double blockade 24h endogenous crawl-in assay (CD99/JAM-A)
	Location / SEM	Intravascular					SEM	Extravascular					SEM
	Zeitgeber Time	N1	N2	N3			Ø	N1	N2	N3			Ø
	isotype 7	494.837	601.137	292.169			90.6262	400.27	416.209	195.301			71.1286
	isotype 19	261.709	516.034	451.25			76.3051	410.224	541.641	642.414			67.2216
	anti-CD99/JAM-A 7	327.969	277.933	376.568			28.4745	388.807	457.878	688.102			90.4776
	anti-CD99/JAM-A 19	564.575	135.6	399.787			124.937	749.276	202.413	470.955			157.874
	Figure / Exp.	Extended Data Fig. 6g double blockade 24h endogenous crawl-in assay (LYVE-1/CD99)
	Location / SEM	Intravascular					SEM	Extravascular					SEM
	Zeitgeber Time	N1	N2	N3			Ø	N1	N2	N3			Ø
	isotype 7	451.487	303.812	555.125			72.9181	194.028	211.831	358.665			52.1655
	isotype 19	316.965	659.624	397.697			103.424	394.959	977.349	387.094			195.454
	anti-LYVE-1/CD99 7	189.356	288.095	193.639			32.2229	468.772	494.67	418.006			22.5158
	anti-LYVE-1/CD99 19	387.514	86.008	102.954			97.8	1003.16	284.059	169.715			260.853
	Figure / Exp.	Extended Data Fig. 7c EC-Bmal1 KO 24h endogenous crawl-in
	Location / SEM	Intravascular						SEM	Extravascular						SEM
	Zeitgeber Time	N1	N2	N3	N4	N5		Ø	N1	N2	N3	N4	N5		Ø
	WT 1	177.12	127.538	56.4401	69.632	82.4461		22.1348	1275.66	505.512	499.817	358.119	444.745		166.835
	WT 7	302.397	132.96	138.705	218.366			39.8534	553.309	448.33	365.88	446.559			38.4209
	WT 13	282.263	260.221	40.6839				77.1156	948.919	882.455	347.713				190.294
	WT 19	147.862	62.2203	245.842	202.453	187.002		30.981	431.203	380.595	1155.73	1678.21	1076.66		243.092
	KO 1	259.339	305.218	167.959	101.885			45.5973	736.509	845.168	791.751	576.59			58.0436
	KO 7	32.632	237.413	307.877				82.5497	179.853	656.557	692.541				165.226
	KO 13	125.088	387.074	312.994	77.9713			73.9415	391.406	941.304	1006.37	668.692			140.685
	KO 19	283.058	256.485	408.093	548.665			66.9269	656.137	825.392	1084.92	1676.25			223.333
	Figure / Exp.	Extended Data Fig. 7d LEC-Bmal1 KO 24h endogenous crawl-in
	Location / SEM	Intravascular							SEM	Extravascular							SEM
	Zeitgeber Time	N1	N2	N3	N4	N5	N6	N7	Ø	N1	N2	N3	N4	N5	N6	N7	Ø
	WT 1	78.5071	94.292	143.652	131.935				15.3692	462.837	481.137	460.66	540.744				18.7055
	WT 7	223.17	101.589	158.799	209.369				27.5995	599.259	269.618	570.342	600.201				80.3784
	WT 13	159.969	217.863	86.313	184.667	159.349			21.6489	565.595	1395.26	520.932	551.056	613.535			167.166
	WT 19	112.096	153.635	60.1075	51.3862				23.8887	711.876	829.943	463.644	362.764				108.017
	KO 1	135.612	128.82	145.791	199.554	169.057	220.976	174.24	12.8349	923.434	357.809	587.29	1170.92	764.336	945.365	1138.51	111.137
	KO 7	87.4602	60.4646	126.659	62.8541	209.664	95.6477	129.608	19.5086	573.594	530.764	783.339	490.589	648.137	417.772	500.528	45.5612
	KO 13	300.794	73.5143	105.13	170.317				50.3289	1125.85	348.351	512.916	830.401				172.466
	KO 19	154.113	109.621	197.917	250.239	108.834			27.0977	732.559	527.133	1356.05	659.798	449.617			160.549

## Sheet: Supplementary Data Table 2
	Supplementary Data Table 2. Diurnal expression of lymphatic endothelial cell adhesion molecules (Related to Fig 2). SCS = Subcapsular sinusoidal LECs (floor), CS = Cortical sinusoid LECs, MS = Medullary sinusoid LECs, SMLV = Submucosal lymphatic vessel LECs. ZT = Zeitgeber time.
	Molecule	LYVE-1									SCS = Subcapsular sinusoidal LECs (floor)
	Zeitgeber time	1	7	13	19	Ø Iso	Stats ANOVA	stats cosinor			CS = Cortical sinusoid LECs
	Organ						p-value				MS = Medullary sinusoid LECs
	Skin	9658.8	7664.6	5908.8	6891.4	530	0.0011	0.0003			SMLV = Submucosal lymphatic vessel LECs
	Lung	6856.7	6031.8	4398.8	6672.7	967.4	0.0321	0.0231
	Lymph Node
	SCS	6401	3852	2608.8	4276.2	878.3	0.059	0.0382
	CS	14849.8	10483.4	6284.6	7441	726.2	0.0002	<0.0001
	MS	13110.6	9049.2	5547	5812.4	708.9	0.0012	0.0005
	Small Intestine
	Lacteal	7954	5459.8	5263	5929.2	632.1	0.0034	0.0009
	SMLV	17497	8942.4	8583	11005	581.2	<0.0001	<0.0001
	Molecule	CD31
	Zeitgeber time	1	7	13	19	Ø Iso	Stats ANOVA	stats cosinor
	Organ						p-value
	Skin	4009.4	3820.6	3545.8	4293.2	1174.3	0.2494	0.223
	Lung	8977.2	9469	10062.4	9532	967.7	0.8845	0.7163
	Lymph Node
	SCS	3360.6	2356.8	1926.8	2163.6	692.4	0.0589	0.0382
	CS	4180.6	3056	1890.4	2421.4	629.9	0.0002	<0.0001
	MS	3330.4	2331.6	1659.8	1637.8	593.9	0.0018	0.0021
	Small Intestine
	Lacteal	3334.4	3509.6	3818	3670	632.1	0.4928	0.2899
	SMLV	4079.2	3108.2	3278.4	3052.6	581.2	0.0141	0.8802
	Molecule	PODOPLANIN
	Zeitgeber time	1	7	13	19	Ø Iso	Stats ANOVA	stats cosinor
	Organ						p-value
	Skin	17265.6	12746.4	14785	11226.6	693.1	0.0544	0.5091
	Lung	7332.2	5875	5517.6	5624	967	0.4847	0.3833
	Lymph Node
	SCS	4689	3692.4	3150.2	4071.2	1512.9	0.0866	0.0359
	CS	3286.6	1516.5	1681.4	2746.2	1254.8	0.0001	<0.0001
	MS	4107.4	1867.8	2026	2370	1026.6	0.0452	0.0159
	Small Intestine
	Lacteal	14052.4	10919.8	10389.2	10506	632.1	0.4087	0.3163
	SMLV	15470.6	11869.8	10855.8	11047.6	581.2	0.0707	0.065
	Molecule	VE-CADHERIN
	Zeitgeber time	1	7	13	19	Ø Iso	Stats ANOVA	stats cosinor
	Organ						p-value
	Skin	2856.6	2406.8	2932.4	2483.8	2327.1	0.3336	0.4738
	Lung	5568	5028.4	4228	4287.2	2964.9	0.3118	0.1652
	Lymph Node
	SCS	3059.8	3285.4	2168.4	1972.8	1906.6	0.0048	0.0043
	CS	2748	2372.2	2401.2	1517.4	1351.3	0.0768	0.0958
	MS	3295.2	2372.4	1667.8	1849.8	1566.4	0.1203	0.1036
	Small Intestine
	Lacteal	7953	8530	9236	8774.6	7641	0.1452	0.2408
	SMLV	8547.2	8611.2	10427.2	9475.3	8143	0.3118	0.1652
	Molecule	MMR1
	Zeitgeber time	1	7	13	19	Ø Iso	Stats ANOVA	stats cosinor
	Organ						p-value
	Skin	3424.4	3057	3421.4	2970.2	1198.6	0.4781	0.9741
	Lung	1710.6	1598.6	1533.2	1757	1430.4	0.2219	0.1265
	Lymph Node
	SCS	4083.8	4959.8	3486.6	4141.6	1952.4	0.503	0.5803
	CS	10161	8303.8	8062	6254.2	3967.2	0.0245	0.0223
	MS	7365.6	7830.2	5123	6618.6	5312	0.1026	0.2945
	Small Intestine
	Lacteal	8819.6	8217.8	5193.4	4286	1501.6	0.0389	0.0164
	SMLV	5361.8	5232.5	4514	3811.6	1372.6	0.2693	0.1593
	Molecule	L1CAM
	Zeitgeber time	1	7	13	19	Ø Iso	Stats ANOVA	stats cosinor
	Organ						p-value
	Skin	1240.2	1240.2	1254.2	1358.2	1106.2	0.5145	0.548
	Lung	3052.4	3533.2	3058.8	3537.6	2818.5	0.0143	0.8051
	Lymph Node
	SCS	2991.4	2881.2	2562	2489	2048.4	0.5361	0.3439
	CS	2838.8	2555.2	2346.2	2417.7	1999.7	0.3688	0.2266
	MS	2169.2	2408.6	2351.8	2253.2	2001.7	0.5134	0.3677
	Small Intestine
	Lacteal	3262.6	3693.4	3108.8	3102.3	2971.8	0.043	0.0488
	SMLV	3474.4	3471.8	3014.4	2307.4	1804.2	0.0034	0.0035
	Molecule	ICAM-1
	Zeitgeber time	1	7	13	19	Ø Iso	Stats ANOVA	stats cosinor
	Organ						p-value
	Skin	1904	1927	1630.8	2295.4	1015	0.0876	0.2406
	Lung	7475.2	8207.4	5623.6	8789	684.2	0.0921	0.047
	Lymph Node
	SCS	7902	4990.8	4376.6	6229.8	563.3	0.0063	0.0026
	CS	4978.6	3231.4	1996.8	3439.4	620.4	0.0031	0.0008
	MS	4199.2	2583.4	1969	2213.6	568.2	0.0006	0.0011
	Small Intestine
	Lacteal	7225.8	9450.2	6487	6399.2	2120	<0.0001	0.0423
	SMLV	9211.4	7119.2	5817	4530	778.6	0.0472	0.0009
	Molecule	VCAM1
	Zeitgeber time	1	7	13	19	Ø Iso	Stats ANOVA	stats cosinor
	Organ						p-value
	Skin	1310.8	1440	1082.8	1192.8	578.9	0.0317	0.0388
	Lung	3300	3339.8	3709.2	3272.3	2515	0.4046	0.2206
	Lymph Node
	SCS	11794.4	10823.4	9304.4	9113	2377.4	0.0485	0.0243
	CS	4896.6	3507.8	3583.8	3703.6	1799.3	0.1748	0.1882
	MS	4384.5	3115.5	3398.2	3267.4	2692.8	0.2829	0.4289
	Small Intestine
	Lacteal	3472.6	3245	3168	2550.2	1933	0.4989	0.1508
	SMLV	2008.4	2021	2158.4	1712	1380	0.0922	0.4055
	Molecule	ALCAM
	Zeitgeber time	1	7	13	19	Ø Iso	Stats ANOVA	stats cosinor
	Organ						p-value
	Skin	2132.8	2083.2	1646.8	1973.6	1261.4	0.0292	0.0211
	Lung	4112	3969.6	3792.6	4687.8	2079.4	0.0443	0.0169
	Lymph Node
	SCS	4305	5752.7	4745.8	3494.8	2486.4	0.0456	0.0176
	CS	4395.8	3631.2	3327.6	3566.4	2145	0.0434	0.0162
	MS	4130	3547.6	3099.6	3565	2123	0.2651	0.1311
	Small Intestine
	Lacteal	1368.8	1147.2	970	945.5	630.4	0.6316	0.4982
	SMLV	888.2	1180.2	1077.8	1075.6	628.6	0.1472	0.2609
	Molecule	JAM-A
	Zeitgeber time	1	7	13	19	Ø Iso	Stats ANOVA	stats cosinor
	Organ						p-value
	Skin	6369.2	7516.4	5581	5568.4	1892.2	0.0485	0.0324
	Lung	7533.4	6623.6	6399.4	5618.4	3097	0.2959	0.3248
	Lymph Node
	SCS	7324	7308.6	6465	4425.6	1997.4	0.0179	0.0193
	CS	8217.4	7137.4	4447	4625.2	2215.6	0.0009	0.0003
	MS	5793.6	6720.4	5231	3993.2	2494.2	0.0149	0.0047
	Small Intestine
	Lacteal	4151.4	5524.8	3855.8	2949.2	754.6	0.0024	0.0007
	SMLV	3063	3287.4	2825	2438.2	871.4	0.1935	0.0918
	Molecule	JAM-C
	Zeitgeber time	1	7	13	19	Ø Iso	Stats ANOVA	stats cosinor
	Organ						p-value
	Skin	9939	9201.2	8518	8293.8	1792.8	0.0416	0.023
	Lung	4957.8	4968.6	4971.8	4942	3967.8	0.9758	0.9114
	Lymph Node
	SCS	12400.7	12058.6	12527	11185.8	2433.8	0.6939	0.7707
	CS	13222.4	10045.2	9326.6	11179.8	2477	0.0178	0.0067
	MS	12381.8	11035.2	11370.4	10720	2653.2	0.472	0.645
	Small Intestine
	Lacteal	9060.6	12208.4	10332.4	9426.6	1198.4	0.0819	0.0367
	SMLV	9624	9913.4	10339.6	8953.6	877.2	0.89098	0.6475
	Molecule	Neuropilin
	Zeitgeber time	1	7	13	19	Ø Iso	Stats ANOVA	stats cosinor
	Organ						p-value
	Skin	1561.8	1509.4	1535.6	1563.6	1477.2	0.8954	0.7496
	Lung	4879	4337.4	3678	3876.2	3052	0.2052	0.1034
	Lymph Node
	SCS	2576.6	2933.4	2715.6	2525.4	2275.8	0.1531	0.0822
	CS	2794.4	2685	2468.2	2338.8	1961.4	0.2143	0.1329
	MS	2670.2	2260.2	2411.2	2202	1553.6	0.1579	0.526
	Small Intestine
	Lacteal	1488	1578.6	1441.4	1478.8	1356	0.3586	0.3861
	SMLV	1091.2	1167	1028.2	1093.2	912.4	0.5782	0.6179
	Molecule	CD99
	Zeitgeber time	1	7	13	19	Ø Iso	Stats ANOVA	stats cosinor
	Organ						p-value
	Skin	6349.2	5388.2	3574.4	3352	1762.4	<0.0001	<0.0001
	Lung	3460.6	4751.6	4359	3640.6	2774.4	0.0457	0.016
	Lymph Node
	SCS	4996.4	5658.6	3803	3907.4	2433.8	0.0011	0.0005
	CS	5456.8	6094.6	3515	3347	2477	<0.0001	<0.0001
	MS	4955	5324.2	3298.4	3203	2653.2	0.007	0.0021
	Small Intestine
	Lacteal	3380.4	4408.2	3556.8	2991	1198.4	0.0584	0.0317
	SMLV	4766.6	3768.8	3408.6	3561	877.2	0.434	0.3532
	Molecule	E-SELECTIN
	Zeitgeber time	1	7	13	19	Ø Iso	Stats ANOVA	stats cosinor
	Organ						p-value
	Skin	1267.6	1316.4	1380.8	1258.8	1208	0.0878	0.0608
	Lung	3735.8	3549.4	3329	3304	2823.4	0.7578	0.6273
	Lymph Node
	SCS	3235.8	2830.8	2921.8	2831.6	2404	0.0791	0.2503
	CS	3044.4	2775.5	2731.8	2748.4	2376.4	0.2571	0.2178
	MS	3008.8	3756.3	2731.8	2776.3	2505.4	0.1409	0.075
	Small Intestine
	Lacteal	10445	9987.5	7587.1	7988.35	2782	0.0034	0.0009
	SMLV	17542	16755.6	11223.7	13020.8	2493.4	<0.0001	<0.0001
	Molecule	SEMAPHORIN 3A
	Zeitgeber time	1	7	13	19	Ø Iso	Stats ANOVA	stats cosinor
	Organ						p-value
	Skin	1278.6	1351.2	1410.2	1581.8	1134	0.0476	0.0703
	Lung	3598	3518	3635.4	3704.8	3178.4	0.3599	0.1987
	Lymph Node
	SCS	3315.2	3576	3029.8	2093.4	1799.2	0.0045	0.0028
	CS	3329.2	3418.8	3093.8	3083.8	3017.8	0.6575	0.4744
	MS	2744.4	2353.2	2476.2	2153.4	1811.8	0.4516	0.5684
	Small Intestine
	Lacteal	3216.4	2751.6	2851.2	2634.4	2359	0.188	0.417
	SMLV	2767.2	2919.6	2637	2239.2	1771.4	0.2843	0.1959

## Sheet: Supplementary Data Table 3
Supplementary Data Table 3. Diurnal expression analysis of genes related to the GO cluster Biological adhesion (Related to Fig. 2). ZT = Zeitgeber time, data shown as –log2 and organized according to average ZT1.
Gene name	ZT 1.1	1.2	1.3	1.4	1.5	7.1	7.2	7.3	7.4	7.5	13.1	13.2	13.3	13.4	13.5	19.1	19.2	19.3	19.4	19.5	Shown as -log2 and organized to ØZT1 values.
Myoc	1.78336	0.868278	0.06022	0.76724	1.51537	-0.81238	-3.02067	-0.64439	-0.78169	-1.18465	0.819276	-3.79768	-0.52259	-1.35758	-0.24553	-0.2992	0.093662	-0.96953	-2.56864	-1.15346
Ccdc80	0.926409	0.776635	0.582914	0.177986	1.09192	-2.10881	-2.30433	-0.91872	-1.54288	-1.20105	0.04602	-0.88164	-1.1484	-0.59129	0.409754	0.875881	0.759492	0.54485	-1.78661	-0.76388
Bcl6	0.184396	1.26178	0.55025	0.737147	0.6071	0.59653	-1.06944	0.046345	-0.46298	0.458969	0.093824	-0.94337	-0.41798	-0.27515	-2.87508	-0.30173	-0.63786	-0.30142	-0.61645	-1.07694
Npnt	0.391828	0.73802	0.315714	0.052784	1.67939	-1.1764	-0.94021	0.244454	-0.49716	-0.50298	-0.04656	-1.26502	-0.7284	-0.43819	-0.08365	-0.32352	-0.12976	0.403361	-0.54831	-0.77672
Map4k4	-0.17633	1.31796	1.36434	-0.33142	0.982194	-0.01629	-1.40494	-0.26862	0.168989	-0.81847	-0.68707	0.3179	-0.82332	0.59045	-1.38202	-1.37558	-1.20283	-1.24584	0.440919	-1.09494
Fbn1	1.00251	0.982479	0.399978	0.360279	0.129303	-0.55889	-0.49097	0.488754	-0.20994	0.116838	0.600134	0.151052	-0.20067	-0.39333	-0.52477	-1.56798	-1.06841	-0.41129	-1.12033	-0.73141
Zfhx3	0.345782	0.769749	0.471225	0.033956	1.14243	-0.33053	-0.77377	0.31797	-0.44142	0.193567	0.462501	0.4047	0.130896	0.465479	-1.23825	-1.74143	-1.64126	-1.27617	-0.24595	-1.24236
Ptprs	0.224856	1.28024	0.213978	0.398063	0.435288	-0.14681	-1.46165	-0.12204	-1.0891	-0.05513	0.250357	-1.22791	-0.34945	-0.31866	-1.05317	-0.37421	0.371526	0.554075	0.36986	-1.17059
Atm	0.007364	0.794788	0.088995	0.310924	1.18857	0.224309	-1.39199	0.392597	-0.12021	0.055115	0.330246	0.489664	-0.01269	-0.46918	-0.92993	-1.48917	-1.66068	-0.81951	0.124554	-0.67461
Gstp1	0.228784	0.503359	0.26842	0.352284	0.982143	-0.16796	-0.4845	-0.47112	-0.37026	0.119876	0.083983	-0.18443	0.141453	0.10554	-1.38849	-0.26005	-0.2583	-0.70853	-0.01253	-0.01099
Plxnb2	0.455564	0.378177	0.643922	0.260271	0.553499	-0.73826	-0.8092	0.645857	-0.12887	0.193417	0.481626	-1.17465	0.035449	-0.54503	-0.28322	-0.5243	-0.53894	-0.10569	-0.04118	-0.6168
Actn1	0.728343	-0.15636	0.655291	0.622412	0.396018	-0.70864	-1.43887	0.374719	0.120306	0.51005	0.617746	0.2068	0.566096	0.299046	-1.34574	-1.17117	-1.745	-1.02298	-0.29506	-1.37745
Sox4	-0.39979	0.976831	0.497561	0.046249	1.09588	-0.01699	-0.3349	0.073357	-0.24843	-0.484	-0.70498	-0.05086	-0.39184	0.32762	-0.58877	-0.0758	-0.92265	-0.3499	0.209027	-0.67982
Clasp2	0.26017	1.12237	-0.12415	0.202867	0.738397	0.280823	-0.58939	-0.11149	-0.24015	0.243344	-0.03162	0.709384	0.37435	-0.49183	-1.4629	-1.46904	-0.39781	-0.68686	-0.01725	-1.55708
Rreb1	0.244187	0.202414	0.067341	0.681404	0.939914	-0.44269	-0.46571	0.238134	0.179111	0.544845	0.412842	-0.74825	-0.01016	-0.46423	-0.92212	-0.85807	-1.03816	0.219985	-0.11605	-0.82012
Rock1	-0.01091	0.708295	0.243374	0.190035	0.789778	0.031335	-0.05792	-0.15218	-0.26027	-0.26789	-0.14537	0.311577	-0.15341	0.660076	-0.98128	-0.75727	-0.70942	-1.08423	0.338038	-0.50952
Dag1	0.34318	0.795885	0.035756	0.62418	0.08283	-0.421	-0.45806	-0.05371	-0.3942	-0.64259	0.072243	-0.91507	-0.14003	-0.27564	-0.23095	0.025786	0.574	0.003968	0.392339	-0.88707
Rc3h1	0.256054	0.393277	0.186993	0.230803	0.805659	0.331526	-1.03724	-0.27933	-0.00302	0.395846	0.157062	0.196959	0.083465	-0.02744	-0.35203	-1.25692	-1.27844	-0.38543	0.169686	-0.42884
Pik3r1	0.134151	0.197197	0.296736	0.277604	0.964616	-0.29227	-0.72564	-0.08581	-0.52731	-0.32585	0.584792	-1.00305	0.11211	-0.11068	-0.73952	-0.38103	-0.07385	0.022775	0.229073	-0.00278
Cdh5	0.268355	0.390769	0.185651	0.20986	0.763875	0.166202	-1.13155	0.112188	-0.26856	-0.1958	0.527506	0.757044	0.360883	0.517383	-1.18711	-1.57378	-1.21053	-1.31025	0.176836	-0.88364
Atrnl1	0.306671	0.30663	0.218841	0.426256	0.440504	-0.61969	-0.64232	0.122463	-0.04089	0.104461	0.406844	-0.58498	0.31673	1.08282	-0.28985	-2.73016	-0.95075	-0.27857	-0.36853	-0.33402
Lrp6	0.586139	0.063735	0.32435	0.548541	0.139281	-0.82128	-0.52607	0.912039	0.238744	0.408618	0.808021	-0.4579	0.386722	-0.72407	-0.53814	-0.45073	-1.31688	-0.59238	-0.86309	-0.83223
Mia3	0.012959	0.514991	0.103881	-0.00026	1.0223	0.2817	-0.4697	-0.21262	-0.36482	-0.31011	0.081486	0.606255	-0.00459	0.068459	0.023874	-1.36975	-0.78509	-0.30277	-0.07451	-0.50974
Nfat	0.60093	-0.01954	0.376694	0.636059	0.012888	0.105174	-0.47023	0.632339	0.047532	0.350783	0.518589	0.216657	0.319949	-0.4432	-1.2106	-1.21224	-1.22696	-0.58035	-0.3261	-0.6365
Hmcn1	0.092736	0.283936	0.545561	-0.06147	0.686865	0.491852	-0.49828	-0.15062	0.020781	0.120415	0.184663	0.802042	-0.008	0.232654	-0.9219	-0.88939	-1.09524	-1.05011	-0.08878	-0.82808
Utrn	-0.06474	0.623218	0.213023	-0.03272	0.781369	0.231804	-0.11301	-0.08502	-0.27877	-0.2235	0.051495	0.130649	-0.10787	-0.02969	-0.09639	-0.73906	-0.8785	-0.51689	0.371325	-0.29326
Enpp2	0.477898	0.371357	0.554924	-0.54822	0.650448	-0.84593	-0.80109	-0.80391	-1.20753	-1.26409	-0.23431	-0.47069	-0.57729	-0.12958	0.237252	1.21378	0.709798	0.145398	-0.40882	-0.16879
Limch1	-0.24731	0.365166	0.555988	0.022553	0.793505	0.02339	-0.41013	-0.16079	-0.02944	-0.31488	-0.10483	0.677765	-0.3297	0.626661	-0.10901	-1.22399	-0.90285	-0.70676	0.121626	-0.42842
Gsk3b	-0.00946	0.74916	0.109541	0.175679	0.398113	-0.29343	-0.30536	0.253425	-0.19547	-0.28026	0.332996	-0.12702	0.352847	0.167976	-0.13899	-1.52224	-0.26622	-0.7546	0.107327	-0.07103
Poxl	0.567805	0.297782	0.163088	0.326615	0.035474	0.409818	-0.03586	0.336782	-0.11191	-0.07326	0.01029	-0.02613	0.137475	-0.10197	-0.3795	-1.00526	-0.14361	-0.27124	-0.40732	-0.57482
Ppp1cb	0.300844	-0.03075	0.208973	0.247417	0.611623	-0.43711	-0.20147	0.284466	0.078413	0.246155	0.389221	-0.2103	0.506663	0.031978	-0.60848	-0.19917	-0.73605	-0.50143	-0.4809	-0.55069
Atp5b	-0.29514	0.84352	0.194717	-0.10758	0.663826	-0.0426	0.116088	-0.48453	-0.63301	-0.76153	-0.71952	-0.60636	-0.47428	-0.07727	-0.34776	-0.42654	0.200066	0.07956	0.557927	0.669265
Apod	0.270341	0.136713	0.568315	-0.10156	0.419945	0.549107	0.367962	-0.52057	0.439252	-0.47655	0.108394	0.630489	-0.39838	-0.11676	-0.39466	-0.73117	-0.54999	-0.66651	-1.30044	0.038711
Reln	0.494833	0.04026	0.246523	0.309995	0.080154	-0.22367	-0.21049	0.283376	-0.42	-0.19698	0.688908	0.338434	0.317063	-0.22563	-0.47351	-0.90754	-0.23612	-0.06608	-0.22648	-0.66164
Nf1	0.503046	0.3451	0.336452	0.254645	-0.27011	0.027743	-0.6508	0.582579	-0.39493	0.514678	0.526571	-0.15982	0.404251	0.683596	-0.64847	-2.49875	-1.60197	-0.93294	0.041546	-0.46982
Apc	0.539218	0.225611	0.336672	0.411607	-0.37344	-0.17138	-0.21133	0.452176	0.14146	0.185105	0.498793	-0.11351	0.343722	-0.06179	-0.0565	-0.96749	-0.64818	-0.53046	-0.57808	-0.70109
Lamb1	-0.05894	0.735364	0.18393	-0.24818	0.429047	-0.0179	-0.30896	-0.17746	-0.17917	-0.23302	0.170915	0.779518	-0.14814	0.37246	-0.22057	0.391029	-0.5726	-0.66814	-0.52781	-1.20579
Ctnnd2	0.307609	-0.12871	0.096249	0.368309	0.381882	-0.721	-1.0407	-0.17658	-0.05134	-0.25012	-0.00853	-0.81075	-0.05233	-0.64873	-0.77163	0.772764	0.446525	-0.13884	1.03328	-0.68265
Hspd1	0.093069	0.366798	0.051665	0.234388	0.268988	-0.02743	0.073979	-0.15136	-0.02918	-0.61739	-0.22161	-0.28252	-0.41838	-0.65289	-0.40231	-0.36459	0.053128	0.202146	0.315233	0.705351
Pgm5	-0.0669	0.633482	-0.18241	0.013331	0.561622	0.633729	-0.686	0.076671	-0.35283	-0.14484	0.017222	1.01684	0.017393	0.216928	0.247051	-1.52251	-1.51801	-1.33261	0.315251	-1.06755
Srf	-0.23328	0.563171	0.472096	-0.03928	0.153863	-0.02888	-0.70822	0.274313	-0.46488	-0.49524	0.292738	0.566982	0.240425	0.205799	0.000701	-1.2664	-0.40261	-0.35234	0.311265	-0.46294
Itch	0.22001	-0.18127	0.213253	-0.01906	0.673648	0.310084	0.047451	0.097263	-0.15159	0.293716	-0.04501	-0.53478	0.412485	-0.0545	-0.16805	-0.35186	-0.94316	-0.34071	-0.24502	-0.05526
Prnp	0.651824	0.35506	0.079262	-0.28766	0.096951	-0.33071	0.18968	-0.29535	-0.41327	-0.85274	-0.40488	-1.30669	-0.50026	-0.68926	0.302401	0.885479	0.196444	0.788673	-0.40164	-0.0713
Fndc3a	0.300325	-0.11459	0.387067	0.189394	0.099725	-0.18865	-0.60085	0.272941	-0.12557	0.41345	0.148265	0.143153	0.064932	0.220478	0.056704	-0.51921	-0.2597	-0.22588	-0.80571	-0.13953
Tjp1	0.422352	-0.26063	0.690226	0.353235	-0.34326	-0.13475	-0.3864	0.209744	0.13318	0.153953	0.327323	0.451213	0.098438	0.240397	-0.37155	-0.76952	-0.07528	-0.92823	-0.4748	-0.56343
Emb	0.44517	-0.01333	0.10736	0.345365	-0.03087	-0.52512	-0.15417	-0.1539	-0.3027	-0.47797	-0.51683	-1.67178	0.079683	-0.13188	-1.25054	-0.04787	0.699201	-0.15504	0.465125	1.02011
Sdc4	0.168505	0.333178	-0.00675	0.029105	0.262327	-0.30847	0.073652	0.136686	-0.31714	-0.12816	-0.76942	-0.81081	-0.39903	-0.37127	-1.08262	-0.03119	0.361926	0.472539	0.594344	0.488362
Cyfip2	0.0582	0.058606	-0.08118	-0.1575	0.863778	-0.16011	-0.17464	-0.01986	-0.08798	0.050128	0.309421	0.28756	0.002339	0.33985	0.888732	-2.15176	-0.39257	-0.01795	-1.07244	-1.0478
Parvb	0.413678	0.022236	0.036911	0.406966	-0.17504	-0.23083	-0.51982	-0.05178	-0.22115	0.295379	0.456531	0.446343	1.00083	0.297256	-0.886	-0.92468	-0.74255	-0.6437	-0.19142	-0.57947
Peak1	0.160273	0.66006	0.143278	-0.26866	-0.01471	-0.04656	0.024207	0.055079	-0.17272	-0.15766	0.197297	0.034903	0.337038	0.720638	0.047366	-2.11449	-0.86714	-0.3544	0.423327	-0.85618
Sox9	0.356744	0.018967	0.198449	-0.00193	0.069587	-0.59928	-0.10068	0.066137	-0.26231	0.060115	-0.25837	-1.53787	-0.40091	-0.78433	-0.17322	1.00156	0.45806	0.1247	0.233768	-0.07784
Lyn	0.12751	0.087133	0.105908	-0.02158	0.332015	-0.03348	0.232257	0.0116	0.124145	-0.07225	-0.00373	0.268148	0.461677	-0.03954	-0.20087	-0.39446	-0.49193	-0.42548	-0.20185	-0.29207
Ecm2	0.336019	-0.15911	0.395699	-0.1857	0.236265	0.121133	-0.42193	-0.2584	0.161998	-0.14003	-0.08768	0.280599	0.28596	0.310049	0.185744	-0.18686	-0.36274	-0.24592	-0.49878	-0.29733
Dysf	0.295828	0.487668	0.154188	0.276415	-0.64935	0.294745	-0.2481	0.318694	-0.10689	0.403998	0.523212	0.084057	0.403374	0.131632	-0.31534	-0.70609	-0.7136	-0.72836	-0.26	-1.11821
cyld	0.101353	0.398236	0.402481	0.231264	-0.60762	0.541733	0.177848	0.315551	0.200203	0.17372	-0.13518	-0.11632	0.282493	-0.47006	0.037479	-0.36851	-0.80015	-0.14296	-0.40773	-0.88044
Ntn1	0.449861	-0.13463	0.141604	0.604971	-0.54555	-0.14735	-0.38437	0.705616	0.099282	0.237771	0.419499	-0.14369	0.694357	-0.10052	-0.32974	-0.92386	-0.29892	-0.54099	-0.82307	-0.55214
Tgm2	-0.3834	0.628019	-0.17972	-0.30864	0.702758	-0.03649	-0.09757	-0.08506	-0.45875	-0.47629	0.076237	0.882284	0.111447	0.109728	0.45727	-0.66445	-0.12232	-0.04125	-0.72412	-0.95854
Fermt1	-0.31335	0.478785	-0.27087	0.011363	0.526674	0.924653	-0.99974	-0.12511	-0.3618	-0.24118	-0.41584	-0.7849	-0.34153	-0.61508	-1.04496	0.812753	-0.31593	-0.07362	0.505735	0.483469
Col6a1	1.28977	-0.08835	-0.64779	-0.33156	0.1844	-1.39017	-3.57459	-1.1346	-1.14073	-1.16471	-0.04835	-2.22399	-1.42668	-1.36122	-0.45977	1.82971	1.05707	1.53212	-2.0724	-0.33997
Emp2	-0.04204	0.179658	0.149318	0.287862	-0.20709	-0.48016	0.488903	0.143835	-0.66756	-0.10013	-0.50532	-1.72339	-0.62636	-0.35259	-0.74047	0.330006	0.563157	0.659864	0.179084	0.51483
Macf1	0.2218	0.025937	-0.10379	0.134692	0.075739	0.153812	-0.49979	0.137501	-0.27509	0.295909	0.691139	0.224881	0.223955	0.005595	0.139455	-0.65414	-0.57988	-0.53486	0.041274	-0.5579
Trpm7	0.458513	-0.09191	0.013473	0.273611	-0.35113	-0.09825	-0.31833	0.151316	0.050905	0.432231	0.25922	0.232717	0.054776	-0.07149	0.176139	-0.63787	-0.18802	-0.28592	-0.35902	-0.24988
Igf2	0.125474	-0.31134	-0.20557	0.166146	0.498646	-0.22067	-0.41141	0.368976	0.072162	0.384313	-0.13289	0.477406	0.416373	0.088929	-0.06603	-0.38503	-0.92596	-0.29853	-0.32004	-0.18573
Clca2	-0.24514	0.480062	0.094391	0.049447	-0.1353	-0.33809	0.925073	0.481922	-0.23944	-0.13919	0.021599	-1.29873	-0.16304	-1.06263	-1.213	-0.49381	0.314852	0.047695	0.56482	0.28125
Maea	-0.27931	-0.179	0.122916	-0.16642	0.733008	-0.09101	-0.12754	-0.65373	-0.22115	-0.28839	-0.071	0.062496	-0.05403	-0.23341	-0.28336	0.123177	0.195821	0.439888	0.241505	0.109704
Gata3	-0.66845	0.918105	-0.15228	-0.07476	0.14652	0.3019	0.180185	0.245789	-0.66852	-0.07697	-0.8458	-1.26527	-1.0843	-0.17858	-1.25249	0.580209	0.192328	0.424774	0.696576	0.067918
Cxcl12	0.24592	0.758003	-0.0202	-0.16403	-0.65139	0.228283	0.07891	0.288107	0.056153	0.426376	0.07158	0.409178	0.130407	-0.15299	-0.06212	-0.96684	-0.73241	-0.12251	-0.44336	-0.56213
Tgfbr2	0.295962	-0.20174	0.136932	0.182862	-0.24713	-0.19197	0.139222	0.370468	-0.26068	-0.08618	0.198993	0.403468	0.388228	-0.07727	0.332669	-0.36051	0.136154	-0.31698	-0.72902	-0.97469
Igfbp2	-0.10205	-0.07011	-0.14423	0.473208	-0.03445	-0.5545	-0.07141	-0.35103	-0.33803	-1.20894	-0.2835	-2.51462	-0.49839	0.148537	-0.58666	0.455277	0.31447	0.707586	0.384998	1.12009
Abl1	0.104346	-0.15706	-0.25799	0.319926	0.020727	-0.46573	-0.52115	-0.03957	-0.18679	0.014333	0.667917	0.25337	0.616642	0.063197	0.049069	-0.09535	-0.59029	0.182858	-0.3221	-0.47792
Itga9	0.03949	-0.1291	-0.10549	0.031044	0.176281	-0.20817	0.126305	0.399629	-0.01689	-0.21947	0.271989	0.269682	0.374762	-0.22803	0.267862	-0.31493	-0.09312	-0.02349	-0.45755	-0.66159
Flrt2	-0.39722	0.412584	-0.42111	-0.48354	0.834571	0.783272	-0.33029	0.298299	-0.27162	0.053327	0.002975	0.724494	0.49625	0.228836	-0.14988	-1.29963	-0.88118	-0.96265	-0.39169	-0.53652
Tek	-0.01436	0.055122	-0.11954	-0.06151	0.073237	0.328579	0.111939	0.075503	0.242519	0.115692	-0.09898	0.051908	0.269012	-0.06709	0.43641	0.489379	-0.23918	-0.75341	-1.19383	-0.69224
Il6st	-0.03007	0.354816	-0.22826	-0.28262	0.069562	0.018723	-0.38384	-0.08935	-0.61058	-0.36225	0.277305	0.96048	0.061781	0.470213	0.495952	-0.07368	-0.51162	-0.32759	-0.00083	-1.25426
Cdh1	-0.05974	-0.02367	-0.19997	0.030192	0.131292	-0.35786	0.777417	0.620634	-0.26511	0.075367	-0.40703	-1.7513	-0.27336	-1.16061	-0.98399	-0.54861	0.842479	0.877589	0.330434	-0.41669
Stx3	-0.07203	0.055243	-0.06424	0.120948	-0.26446	0.477733	0.008444	-0.0065	0.078172	0.009599	0.20035	0.186824	-0.24577	0.190185	0.291113	-0.64195	-0.39567	-0.14242	-0.29272	0.082074
Foxc2	0.184672	0.127854	-0.08708	-0.00231	-0.46259	0.174213	0.340497	0.222906	0.230019	0.263786	0.341173	0.249742	0.377757	0.106866	-0.24913	-0.3928	0.055038	-0.68108	-0.90916	-0.88886
Bmi1	0.426028	-0.84649	-0.05811	0.152558	-0.02145	0.321818	0.716753	0.242469	0.104031	0.00429	0.291307	0.01816	-0.00588	0.038206	0.071629	0.056038	-1.16492	-0.48337	-0.60772	-0.47061
Cfh	-0.27988	-0.26541	-0.42816	0.194847	0.397518	-0.17206	-0.55352	0.188984	0.098032	0.085488	0.198183	0.063371	0.138999	0.400359	0.917205	0.670203	-1.01689	-0.24874	-0.99212	-1.44362
Nrcam	-0.29781	-0.07654	-0.39546	-0.25884	0.632313	0.169076	0.064641	-0.01485	0.358878	0.42797	0.206189	0.10581	0.496355	0.145221	1.00275	-2.6529	-1.40693	-0.37932	-0.47014	-0.92264
Bcr	-0.23981	0.118957	-0.0315	-0.32743	0.030305	-0.07649	-0.45657	-0.495	-0.50952	-0.34057	0.08538	0.889616	0.012017	0.393687	0.491604	-0.09344	0.073558	0.025505	-0.22364	-0.17432
Rhob	0.32797	-0.58736	-0.18544	0.208343	-0.52157	-0.52657	-0.76596	0.671966	0.507572	0.810222	0.978224	0.120955	1.19851	0.700808	-1.76055	-2.80126	-1.16693	-1.11948	-0.9303	-1.15106
Dab2	0.283819	-0.11142	-0.11249	-0.3579	-0.67894	0.136626	0.137003	0.0828	-0.44828	0.23239	0.09737	0.690779	0.193019	0.526511	0.556025	-0.319	-0.21472	-0.36943	-0.83634	-0.67575
Dsp	-0.21222	-0.10034	0.204913	0.24209	-1.11729	-0.0745	0.25118	0.943593	0.274845	0.779889	0.18886	-1.61056	-0.23212	-0.9912	-1.43213	0.220724	-0.71897	-0.00328	0.693302	-0.2554
Smoc2	0.526488	-0.12551	-0.52222	-0.80651	-0.06516	-0.59267	-0.34387	-0.0146	-0.2902	-0.0009	-0.02745	-4.34878	-1.40185	-1.77249	-0.4206	1.04473	1.39845	1.19687	-0.88393	0.23745
Efnb1	-0.26432	-0.84955	-0.09389	0.079323	0.104279	-0.64537	-0.03913	-0.29512	-0.36148	0.057324	-0.41144	-1.30586	0.228615	-0.83246	-0.15002	-0.15972	0.949708	0.682038	1.01535	0.076084
Bcam	-0.09364	-0.39447	-0.08299	-0.14261	-0.33494	-0.62255	0.387662	0.401587	-0.01033	0.561073	-0.09027	-2.11844	-0.12104	-0.48488	-0.87222	0.512914	0.623617	0.861972	-0.11091	-0.23262
C1qbp	-0.10331	-0.42605	-0.26183	0.014546	-0.43293	0.250093	0.004526	-0.38196	-0.19439	-0.6843	-0.36085	-0.49546	-0.69704	-0.00707	-0.0026	0.511155	0.094813	0.036088	0.499989	1.17183
Lgals3	-0.4509	0.222734	-0.30289	-0.83444	0.133421	0.557402	0.472069	-0.26951	-0.17738	-0.49031	-1.29542	-1.10954	-0.63569	-0.95932	-0.8661	1.01666	-0.1418	0.222409	0.972642	0.776117
Pkb3	-0.41039	0.014725	-0.36695	0.129843	-0.71015	-0.56324	0.714482	0.134864	-0.19038	-0.06834	-0.60287	-1.01993	-0.5995	-0.82682	-0.46811	1.1837	0.447971	0.774569	0.033457	0.060187
Pkp1	-0.27348	-0.03931	-0.12386	-0.07088	-0.85403	-0.08184	0.843041	0.909857	-0.3319	0.654971	-0.40701	-1.19504	-0.56765	-1.66983	-2.58168	0.271951	-0.4819	0.91863	0.857483	-0.29116
Mfge8	0.022788	-0.40071	-0.34437	-0.44044	-0.27848	-0.26352	-0.2031	-0.51129	-0.30429	-0.89795	-0.27752	-0.01607	-0.24263	-0.18606	0.991998	1.00711	0.490706	0.356464	-0.49494	0.257966
Pnp	-0.16825	-0.56355	-0.50018	-0.25165	-0.01435	-0.28075	-0.38597	-0.10241	-0.33081	-0.35726	0.015205	0.433355	-0.12563	-0.45203	0.349603	0.559379	-0.26473	-0.10807	0.572083	0.84597
Dsc3	-0.30304	-0.35238	0.22427	-0.13497	-1.02659	0.079048	1.36143	0.751497	0.190377	0.236068	-0.96311	-3.04362	0.036191	-1.39101	-2.6293	0.649798	0.080201	0.691486	0.076908	-0.49419
Lgals9	-0.49021	-0.16299	-0.5421	-0.58408	0.137006	-0.04877	-0.06005	-0.26877	-0.2496	-0.73831	-0.64792	0.713678	-0.08787	-0.13845	0.379933	0.274671	0.323675	-0.10459	0.307793	0.754352
Fgl2	-0.13735	-0.51708	-0.24603	-0.22424	-0.56837	-0.29636	0.473642	0.081803	-0.29175	-0.02785	0.060275	0.403585	0.238742	-0.03664	0.967467	0.321236	0.243107	-0.31159	-0.68075	-0.68718
Trip6	-0.25578	-0.56147	-0.58237	-0.39504	0.079174	-0.013	0.346316	-0.17876	-0.17557	-0.45559	-0.62147	-0.54843	-0.04022	-0.11657	0.225547	0.801908	0.798534	0.340088	-0.18418	0.278678
Bsg	-0.44145	-0.3273	-0.21664	-0.38638	-0.35901	-0.05095	0.148283	-0.27951	0.099747	-0.39644	-0.53061	-0.04947	-0.15453	-0.05401	0.548179	0.611691	0.027663	0.182657	0.001951	0.73667
Perp	-0.57232	-0.03591	-0.26397	-0.4981	-0.3624	0.281625	1.24517	0.206792	0.121098	-0.18465	-1.24331	-1.80423	-0.55264	-0.96485	-1.56166	-0.0287	0.103692	0.216131	0.75314	1.12583
Cfl1	-0.39086	-0.39349	-0.32054	-0.17621	-0.56036	-0.30715	0.189991	0.028818	0.140208	-0.20935	-0.36523	-0.62451	-0.00501	0.160299	0.239993	0.179019	0.526574	0.322518	-0.29053	0.86013
Lamb3	-0.52857	0.401599	-0.61732	-0.53904	-0.71066	-0.29549	0.700091	0.117131	-0.2431	0.57407	-0.66603	-2.31902	-0.82651	-1.53395	-1.32926	-0.03349	1.63016	1.29776	-0.09482	-0.80643
Ilk	-0.16033	-0.46138	-0.45638	-0.50355	-0.54612	-0.39816	0.411844	-0.09713	-0.60052	-0.5185	-0.37744	-0.02654	-0.10572	-0.26314	0.782817	0.476771	1.03392	0.347119	-0.47844	0.28033
Rgcc	-0.64025	-0.5313	-0.27606	-0.12203	-0.6029	-0.13331	-0.32818	-0.79275	-0.04945	-0.42116	-0.30537	-1.85714	-0.46313	0.007912	-0.37601	0.817181	0.174654	0.618875	0.752776	1.35983
Bcl10	-0.74805	-0.67449	-0.28649	-0.2249	-0.2871	-0.0781	0.68878	-0.25903	0.263968	-0.23682	-0.09632	0.391742	-0.68729	0.099139	0.074342	-0.05203	0.115556	-0.01311	0.318839	0.641538
Cdk5	-0.02055	-0.66591	-0.2685	-0.23632	-1.0514	0.443071	0.043214	-0.24713	-0.11505	0.024159	-0.13324	0.142315	0.003412	0.016875	0.323735	0.166257	0.280258	0.114863	-0.18052	0.552461
Cd9	-0.33228	-0.456	-0.52521	-0.47611	-0.51067	0.14482	0.539282	-0.23164	0.078712	-0.49629	-0.86062	-0.06003	-0.25878	0.15429	0.378417	0.494006	0.241365	0.194658	-0.28219	0.902836
Fbln5	-0.34894	-0.6044	-0.53233	-0.49392	-0.41216	-0.04466	0.2608	0.043433	-0.49142	-0.21208	0.002098	0.476748	0.178461	-0.08293	0.891279	0.78481	0.297442	-0.14979	-0.68805	-0.26253
H2-T23	-0.39229	-0.49184	-0.59093	-0.56064	-0.44857	-0.02797	0.523363	-0.30024	-0.01973	-0.50967	-0.50439	0.347707	-0.15874	-0.04193	-0.02135	0.237591	0.472084	0.59154	-0.38112	0.897215
Nck1	-0.25313	-0.59894	-0.3843	-0.72741	-0.61404	0.191593	0.129112	0.10856	0.149109	-0.34352	-0.10524	0.523975	0.489639	-0.0853	0.370717	0.142885	0.220311	-0.23585	-0.13665	0.300128
Snai2	0.068953	-0.92452	-0.17225	-0.77365	-0.82833	0.043822	0.334557	0.118652	0.216187	0.041057	-0.48624	-1.67265	0.427782	-0.33119	-0.57629	1.08462	0.166903	0.166708	0.047738	0.662329
Fzd4	-0.27293	-0.85952	-0.44636	-0.4141	-0.80126	-0.62261	0.269278	-0.25981	-0.51826	-0.02875	0.239136	0.477946	0.027477	0.305608	1.07431	0.303663	0.777556	-0.52109	-0.18681	-0.44065
Anxa1	-0.55297	-0.79343	-0.74513	-0.69524	-0.17206	-0.03665	0.607139	-0.17113	0.104341	-0.35137	-0.9634	-0.64065	-0.22542	-0.57391	0.410082	1.0798	0.077906	0.140262	0.130047	1.01339
Cebpb	-0.51097	-0.98266	-0.25139	-0.26866	-0.96532	-1.19787	0.194224	-0.70985	0.355532	-0.58305	0.011098	-0.38664	0.271377	0.648411	0.919431	0.308242	0.529905	0.142052	-0.48536	0.616565
Rsu1	-0.585	-0.6304	-0.56901	-0.37882	-0.98207	-0.23852	0.429254	-0.10167	0.119825	-0.48349	-0.42489	0.006605	-0.03963	0.20721	0.793419	0.7991	0.42809	-0.13963	-0.63288	0.643278
Ackr4	-0.65946	0.105906	-0.54638	-0.81669	-2.10704	0.736465	0.985286	0.170082	-0.0621	-0.27157	-1.28326	-0.71204	-0.72429	-0.73385	-1.03583	1.09819	0.050357	0.083529	0.815116	0.620896
Il20rb	-0.72036	-0.71261	-0.42463	-0.68191	-1.57074	-0.08605	0.824965	0.199751	0.110817	-0.43955	-0.43894	-0.06521	0.096253	-0.14293	0.180039	0.857553	0.228811	0.601892	-0.28641	0.351614
Il2rg	-0.55126	-0.75011	-0.98483	-0.58187	-1.51716	-0.16483	-0.25122	-0.13574	0.163008	-0.54275	-0.5805	-0.5035	-0.07128	0.359899	1.41333	1.03444	0.630872	0.08871	-0.86565	0.344778
Dusp1	-0.9653	-1.22033	-1.06194	-0.90166	-0.67078	-0.94788	-0.17665	-1.07249	-0.54372	-0.7986	-0.40972	0.32139	-0.18999	0.036086	1.59054	1.51449	0.780388	0.133213	-0.7121	0.109789
Lypd3	-0.09934	-1.82473	-0.29608	-1.29512	-1.4683	0.766086	1.73103	-0.5143	0.687237	-0.3028	-1.8075	-0.41057	-1.86941	-1.71616	-2.62003	1.01441	-0.98626	0.744581	0.543166	0.698973
Adrb2	-1.19364	-0.81158	-0.76141	-0.5507	-1.71095	-0.36318	0.72027	-0.52655	0.371884	-0.51522	-0.47155	-0.56815	-0.15085	0.11853	1.56231	-0.08854	0.686817	0.505223	-0.62416	0.431326
Tacstd2	-1.75145	-1.06874	-0.91829	-1.65194	-1.58	0.35005	1.37954	0.350104	0.604347	-0.21396	-2.4262	-2.49648	-0.38076	-1.9145	-4.56968	1.35462	0.437866	0.685538	0.774162	0.881118
