# Supplementary material for: Circadian clocks guide dendritic cells into skin lymphatics
Source: Nat Immunol. 2021 Oct 18;22(11):1375–81. doi: 10.1038/s41590-021-01040-x (PMC8553624; doi:10.1038/s41590-021-01040-x)
Supplement: Supplementary file 7 — Statistical and imaging source data. [file 41590_2021_1040_MOESM7_ESM.xlsx]

## Sheet: Fig1a
Fig1a
1			7			13			19
0.140776	0.0965068	0.23382	0.329849	0.27049	0.509838	0.135288	0.18566	0.21429	0.13786	0.204338	0.0897117

## Sheet: Fig1b
Fig1b
7			19
1.80241	2.21567	1.4419	0.601687	0.523581	0.452041

## Sheet: Fig1c
Fig1c
	PBS					FITC
7	0.091631	0.0817434	0.139988	0.058596	0.0622506	0.530313	0.45871	0.456156	0.533784	0.237839
19	0.0237545	0.0377463	0.0462822	0.0456324	0.0359649	0.257622	0.299534	0.311101	0.16286	0.255916

## Sheet: Fig1d
Fig1d
	Zeitgeber Time	LD			DL			DD
1	1	0.556544	1.33255	1.42688	0.925036	0.836	0.590826	1.44364	1.09081	1.25226
7	7	1.52698	1.78438	1.85914	0.544318	0.349284	0.548164	1.4438	1.00399	2.07568
13	13	0.762031	0.860865	1.01973	0.88168	1.0042	0.945485	0.867636	0.679929	0.779287
19	19	0.592758	0.805529	0.593848	1.63795	1.18827	1.20824	0.685116	0.659204	0.547883

## Sheet: Fig1e
Fig1e
	7			19
1	2.14866	1.34559	2.30195	1.03328	0.709828	1.19881

## Sheet: Fig1f
Fig1f
	Ear			Medium
7	39.8298	26.5061	34.6442	60.1702	73.4939	65.3558
19	68.4976	66.7127	62.4271	31.5024	33.2873	37.5729

## Sheet: Fig1g
Fig1g
	1			7			13			19
1	0.626749	0.896102	0.815673	1.12511	0.945202	1.14841	0.401634	0.333677	0.441423	0.458743	0.499129	0.659061

## Sheet: Fig1h
Fig1h
	7				19
0-20	80	92.5	71.4286	81.8182	41.6667	37.5	50	42.8571
-40	20	7.5	14.2857	9.09091	16.6667	25	12.5	14.2857
-60	0	0	0	0	16.6667	25	12.5	14.2857
-80	0	0	0	0	8.33333	12.5	12.5	14.2857
>80	0	0	14.2857	9.09091	16.6667	0	12.5	14.2857

## Sheet: Fig1i
Fig1i
Velocity			Directionality
7	19		7	19
	1.93135			0.4581
	1.53642			0.0647
	1.15613			0.1719
	1.17404			0.2116
	0.935993			0.2849
	1.51971			0.1582
	1.21453			0.2386
	1.58016			0.1834
	1.70491			0.5325
	0.715411			0.2947
	1.41976			0.1686
	0.817404			0.3363
	1.24728			0.71
	0.759709			0.0878
	1.46607			0.1825
	1.38521			0.6387
	0.975504			0.3819
	0.738679			0.2708
	0.767627			0.4381
	1.3109			0.7024
	0.199793			0.7122
	0.477305			0.4656
	0.393662			0.2035
	0.843146			0.425
	0.933322			0.2564
	0.55303			0.324
	0.880025			0.3616
	1.07271			0.3398
	0.907433			0.3481
	0.727957			0.273
	0.58425			0.085
	1.67619			0.1326
	1.04423			0.3248
	1.7108			0.2094
	0.502101			0.4868
	0.710019			0.1328
	1.00163			0.4492
	0.896311			0.2985
	1.75769			0.0912
	1.21727			0.3746
	1.82103			0.1364
	1.61527			0.1355
	2.15438			0.0806
	1.96762			0.0882
	1.63298			0.0817
	1.73821			0.4868
	1.43269			0.0694
	2.11535			0.1035
	1.50836			0.0466
	0.285076			0.4545
	2.56639			0.1978
	2.4845			0.6641
	2.43121			0.1828
0.173965	2.69933		0.6387	0.333
0.568914	1.88918		0.1953	0.4172
0.765247	1.26844		0.0821	0.2139
1.58507	1.35078		0.8645	0.1415
1.61608	1.97344		0.7552	0.1007
0.963015	2.17648		0.2611	0.11
1.59856	1.20138		0.6591	0.1409
0.850031	0.495568		0.8548	0.3265
1.18737	1.94006		0.3634	0.1493
1.67619	2.50129		0.2096	0.1521
1.33405	1.29684		0.0601	0.6568
1.75048	1.66803		0.4668	0.1416
0.838046	3.3974		0.1352	0.1452
1.04226	2.14581		0.8293	0.5302
0.771439	3.59913		0.1728	0.0926
0.960936	2.19281		0.1463	0.1923
1.54112	1.43871		0.5428	0.1092
1.75223	2.04201		0.2286	0.1962
0.935107	2.60952		0.3757	0.1289
1.08214	1.05552		0.468281	0.12632
1.20687	1.09147		0.3618	0.3027
1.13068	1.7638		0.3151	0.1247
0.784603	1.63132		0.7012	0.3046
1.26392	1.67369		0.29	0.2061
1.28456	1.61846		0.2936	0.5154
1.13525	0.820987		0.7815	0.1116
1.01766	2.14144		0.7717	0.5384
1.07211	1.67674		0.1658	0.249
1.2417	3.03898		0.1201	0.535
1.10045	2.41155		0.1989	0.0618
0.984945	1.92217		0.4142	0.0776
1.54202	1.24947		0.2738	0.6842
1.46067	1.74692		0.7675	0.0402
1.46883	2.87745		0.4841	0.1545
1.76944	1.81618		0.1798	0.1318
2.04824	2.31428		0.2864	0.198
1.47721	0.994149		0.2296	0.191
2.40287	1.30629		0.2358	0.0992
2.37303	1.29338		0.4503	0.438
1.96957	0.785099		0.5824	0.1132
2.05569	1.06939		0.4198	0.1212
2.12253	1.74385		0.3841	0.6448
1.1349	1.87024		0.5514	0.4219
1.1473	1.83268		0.4604	0.3472
1.07354	1.02359		0.6758	0.2267
1.68567	3.04925		0.7007	0.4777
1.59917	2.5289		0.1975	0.5143
1.81998	0.625269		0.317	0.4976
1.18843	1.89234		0.4015	0.0752
1.38028	2.22421		0.3542	0.0316
1.22224	2.74364		0.2571	0.1752
1.0775	1.2373		0.3512	0.1984
1.0556	1.05637		0.481	0.5522
1.35417	1.8801		0.3945	0.3183
1.51483	1.12822		0.534	0.6379
1.41933	2.56702		0.4478	0.2058
2.192	2.76328		0.3655	0.2446
1.37289	2.20298		0.6674	0.4096
1.09764	1.2561		0.5299	0.1804
1.34537	2.0058		0.8067	0.0947
1.27046	1.82786		0.3095	0.1979
1.50377	0.970032		0.3559	0.0229
0.83552	2.54632		0.2379	0.2934
0.669679	2.328		0.2675	0.0382
1.32742	1.54111		0.1952	0.3113
1.81956	0.907493		0.4491	0.2258
0.9362	1.86651		0.5736	0.6209
1.10239	1.60405		0.4597	0.5486
0.486363	1.96534		0.5957	0.2896
0.831914	1.17588		0.5635	0.0779
0.432914	2.04289		0.1623	0.0784
0.676104	1.62719		0.3675	0.1689
1.66323	0.905382		0.8336	0.0549
0.268246	1.96632		0.7456	0.0466
1.36365	1.64696		0.5054	0.236
1.08493	2.1309		0.4055	0.0933
1.04047	1.96342		0.878	0.4045
1.56102	1.36228		0.6086	0.1764
1.51494	0.842065		0.2566	0.2061
1.48026	2.06367		0.1486	0.4861
1.55181	2.03238		0.8904	0.4353
1.12796	0.454876		0.7843	0.2443
1.51806	1.43201		0.8737	0.4047
0.928369	1.57307		0.3654	0.2605
1.88906	1.69351		0.0333	0.2949
0.844377	1.31801		0.2645	0.0695
1.2561	1.3361		0.3366	0.0744
0.683984	1.84946		0.2343	0.1208
1.52373	2.51368		0.2479	0.069
0.584396	2.56196		0.2405	0.3374
1.24329	1.69941		0.1527	0.3557
1.33397	2.44992		0.4574	0.2467
1.06983	2.03231		0.8026	0.3758
1.59146	1.0696		0.3331	0.1394
1.0915	0.71779		0.1366	0.1276
1.43176	1.481		0.791	0.0949
1.84084	0.472993		0.6452	0.4905
1.39632	1.19346		0.2424	0.2107
0.703279	1.91781		0.3844	0.0836
0.510165	1.82698		0.3747	0.43
0.982881	2.06246		0.3763	0.3962
3.21563	1.82455		0.6609	0.4826
1.2625	1.1016		0.1991	0.372
1.60198	0.672269		0.8118	0.178
1.04443	1.59274		0.4524	0.4405
1.08923	0.846673		0.2457	0.1575
0.539019	1.13302		0.2508	0.1581
1.22856	1.03957		0.1888	0.4328
0.992668	1.26709		0.403	0.3328
1.36008	1.15195		0.2429	0.7264
1.88889	1.6276		0.4748	0.1259
0.437754	1.74407		0.3866	0.1622
0.328297	1.36297		0.4541	0.4905
0.584457	0.996176		0.8057	0.2057
0.840474	1.24783		0.5799	0.4463
1.05523	1.21201		0.5748	0.428
1.467	1.19479		0.2292	0.1534
1.9348	0.65587		0.7348	0.2372
1.7152	1.68892		0.3033	0.1828
1.82066	0.594101		0.0366	0.1496
1.38324	0.316503		0.4481	0.4965
2.17834	1.17601		0.3373	0.4613
1.89776	2.18969		0.2764	0.2772
2.12999	0.93268		0.0467	0.2899
1.74554	0.799054		0.6386	0.1003
1.39295	0.965101		0.2791	0.0326
1.61557	0.846313		0.2222	0.0525
1.16906	1.39863		0.0784	0.2467
1.27263	1.24948		0.6683	0.1434
1.37108	1.48141		0.2755	0.0335
2.07688	1.51881		0.0605	0.2346
1.72694	2.14719		0.2499	0.2732
1.71593	1.6661		0.0788	0.2548
2.00039	2.51851		0.2012	0.4258
1.34856	2.83797		0.542	0.4414
1.73017			0.6545	0.0943
2.02898	3.08254		0.2067	0.1121
1.87979	2.28053		0.3601	0.0979
1.6632	1.76857		0.4278	0.4907
1.00538	1.31145		0.2254	0.2542
1.60785	1.83567		0.368	0.1914
1.94075	1.67665		0.1591	0.2137
0.891403	1.26604		0.1342	0.0878
1.51972	2.6488		0.6613	0.6447
3.64209	0.851611		0.328	0.3342
2.27461	0.356989		0.485938	0.6225
3.53876	0.610638		0.858755	0.3255
2.69694	2.41014		0.426835	0.7443
2.62356	0.828493		0.700775	0.1341
2.68181	1.3396		0.737367	0.2182
4.66307	0.893707		0.822932	0.1573
4.68706	0.490322		0.774447	0.3899
3.91204	2.18074		0.271879	0.319
2.33601	1.43639		0.679599	0.2341
2.89746	1.62778		0.641081	0.1837
3.94269			0.314343	0.1344
3.39865	1.5972		0.631026	0.4987
	1.99101		0.863229	0.014
	1.23819		0.688	0.1294
3.22629	1.74964		0.575942	0.1796
	1.14218		0.515851	0.5062
3.13968	0.793309		0.419167	0.056
	0.85658		0.57341	0.6444
	1.02113		0.566099	0.1324
	0.619697		0.302203	0.1014
4.30728	0.431427		0.504717	0.206
3.96335	1.36034		0.515471	0.1189
	0.651563		0.332156	0.1989
3.28679	0.521749		0.403783	0.1347
3.38324			0.554133	0.2122
3.44131	1.64089		0.478296	0.3127
2.95151	1.75903		0.547692	0.0737
3.34595	0.867008		0.319014	0.1282
	0.926868		0.321351	0.1199
	0.818252		0.669578	0.2068
2.95673	1.51458		0.53283	0.1475
	0.843146		0.449337	0.0745
	2.3362		0.071731	0.6552
3.59318	0.815264		0.504811	0.0273
1.23184	0.865271		0.317341	0.4846
1.92415	0.698435		0.657209	0.1423
2.47598	0.872254		0.112189	0.4353
2.19131	1.52057		0.673769	0.0889
2.82785	1.94519		0.615828	0.0583
2.00177	0.825089		0.395032	0.3856
3.35548	2.03757		0.531982	0.3625
1.67223	1.26422		0.431483	0.0527
2.42099	1.66622		0.42524	0.2813
2.89166	0.888765		0.830154	0.2513
3.54624	0.851124		0.229423	0.2775
2.82833	3.57469		0.856569	0.3258
4.11335	2.7759		0.90362	0.2167
2.75333	0.733337		0.793419	0.1917
3.15181	0.767627		0.420328	0.5797
3.09118	2.33159		0.363466	0.1928
2.85871	1.9747		0.275302	0.4972
3.25235	1.65125		0.532087	0.0725
3.56604	0.876082		0.599064	0.2167
2.15083	1.44419		0.66657	0.2972
2.30067	1.46538		0.464394	0.7153
2.4533	0.867154		0.455497	0.3624
2.86001	0.676599		0.371682	0.461
2.51676	1.17971		0.442724	0.4131
2.85041	0.643352		0.730404	0.3402
2.0183	1.69438		0.160762	0.4977
4.10204	2.96882		0.583959	0.4467
4.41382	1.62495		0.8783	0.497
4.09594	0.489969		0.718178	0.561
	0.598908		0.29126	0.2991
	1.47635		0.871296	0.8613
	1.75442		0.776546	0.2436
2.6452	1.42167		0.256815	0.252
1.28763	1.12298		0.276042	0.3172
2.33998	1.19896			0.3707
2.42071	0.906679			0.1767
2.83248	1.86454			0.5228
	0.981669			0.249
	2.18524			0.1274
	3.10834			0.3693
	1.95578			0.1296
	1.58549			0.0313
	1.9012			0.1903
	1.56685			0.1654
	1.11122			0.4275
	1.4935			0.6057
	1.38201			0.4424
	1.6704			0.1937
				0.4896
	1.34754			0.2565
	1.7979			0.1409
	1.17526			0.2205
				0.0249
	1.84184			0.4853
	1.7442			0.5927
	1.63781			0.64
	1.33162			0.324
	0.96634			0.3687
	1.16929			0.133
	2.21338			0.44
	1.17894			0.3045
	1.58714			0.3467
	1.10788			0.4057
	0.843533			0.4361
	1.24897			0.1467
	0.99522			0.2405
	2.1368			0.4809
	1.47135			0.0813
	1.61363			0.1515

## Sheet: Fig1l
Fig1l
Day	Sync -> LPS
0
0.00694444
0.0138889
0.0208333
0.0277778
0.0347222
0.0416667
0.0486111
0.0555556
0.0625
0.0694444
0.0763889
0.0833333
0.0902778
0.0972222
0.104167
0.111111
0.118056
0.125
0.131944
0.138889
0.145833
0.152778
0.159722
0.166667
0.173611
0.180556
0.1875
0.194444
0.201389
0.208333
0.215278
0.222222
0.229167
0.236111
0.243056
0.25
0.256944
0.263889
0.270833
0.277778
0.284722
0.291667
0.298611
0.305556
0.3125
0.319444
0.326389
0.333333
0.340278
0.347222
0.354167
0.361111
0.368056
0.375
0.381944
0.388889
0.395833
0.402778
0.409722
0.416667
0.423611
0.430556
0.4375
0.444444
0.451389
0.458333
0.465278
0.472222
0.479167
0.486111
0.493056
0.5	-4.88581
0.506944	-3.72301
0.513889	-3.30897
0.520833	-4.51641
0.527778	-2.67312
0.534722	-3.85992
0.541667	-3.80068
0.548611	-4.47268
0.555556	-2.43758
0.5625	-2.27578
0.569444	-4.07862
0.576389	-4.99886
0.583333	-3.20093
0.590278	-3.11479
0.597222	-3.19657
0.604167	-3.98817
0.611111	-4.06165
0.618056	-3.20603
0.625	-3.34486
0.631944	-4.4775
0.638889	-3.30198
0.645833	-1.79203
0.652778	-2.89905
0.659722	-2.35834
0.666667	-1.67331
0.673611	-3.36041
0.680556	-2.16918
0.6875	-2.65952
0.694444	-1.71469
0.701389	-1.24038
0.708333	-3.28163
0.715278	-0.94506
0.722222	-2.2675
0.729167	-2.36515
0.736111	-2.76906
0.743056	-3.69993
0.75	-2.0978
0.756944	-2.16565
0.763889	-1.87192
0.770833	-2.83961
0.777778	-2.95132
0.784722	-2.18237
0.791667	-1.37742
0.798611	-1.72728
0.805556	-0.55625
0.8125	-0.99424
0.819444	-0.11728
0.826389	-1.41816
0.833333	-0.82491
0.840278	0.290152
0.847222	-0.6266
0.854167	-1.01163
0.861111	-0.71152
0.868056	-0.61699
0.875	-0.97137
0.881944	0.057386
0.888889	-1.26148
0.895833	-0.73301
0.902778	-0.56012
0.909722	1.44474
0.916667	0.413676
0.923611	-0.18774
0.930556	0.327607
0.9375	0.595759
0.944444	-0.03033
0.951389	0.662869
0.958333	0.247876
0.965278	0.227021
0.972222	0.951207
0.979167	2.34291
0.986111	0.352324
0.993056	2.02993
1	1.59521
1.00694	1.75723
1.01389	3.67145
1.02083	2.52627
1.02778	3.22192
1.03472	2.50474
1.04167	1.65856
1.04861	1.75986
1.05556	1.10086
1.0625	3.39599
1.06944	2.5611
1.07639	3.01143
1.08333	1.34288
1.09028	1.89032
1.09722	3.13892
1.10417	2.57383
1.11111	2.25531
1.11806	3.18991
1.125	3.80705
1.13194	3.51266
1.13889	2.08292
1.14583	1.48172
1.15278	1.94364
1.15972	1.86488
1.16667	4.1904
1.17361	2.82802
1.18056	2.85568
1.1875	2.36265
1.19444	2.30228
1.20139	1.65103
1.20833	2.58255
1.21528	3.56508
1.22222	1.3537
1.22917	3.54362
1.23611	3.29343
1.24306	3.35059
1.25	2.94877
1.25694	3.12052
1.26389	2.07735
1.27083	1.23246
1.27778	2.46608
1.28472	1.07441
1.29167	2.74681
1.29861	2.27404
1.30556	1.34379
1.3125	1.01561
1.31944	1.29792
1.32639	0.967483
1.33333	0.669324
1.34028	2.47174
1.34722	1.40672
1.35417	1.66107
1.36111	2.15043
1.36806	1.62583
1.375	0.834876
1.38194	0.267959
1.38889	1.0146
1.39583	0.6566
1.40278	0.800655
1.40972	-0.44742
1.41667	0.816117
1.42361	-0.29419
1.43056	0.977731
1.4375	-0.89306
1.44444	0.482441
1.45139	-1.09792
1.45833	-0.41151
1.46528	-0.76341
1.47222	-1.06886
1.47917	0.055897
1.48611	-0.64279
1.49306	-1.46115
1.5	-1.35114
1.50694	-1.5586
1.51389	-0.01603
1.52083	0.391524
1.52778	-0.6969
1.53472	0.376669
1.54167	-2.42667
1.54861	-0.15328
1.55556	-1.67754
1.5625	-0.6956
1.56944	-0.66923
1.57639	-2.05232
1.58333	0.791531
1.59028	-0.74869
1.59722	-1.54234
1.60417	-1.51558
1.61111	-1.21122
1.61806	-0.43088
1.625	-2.2393
1.63194	0.173979
1.63889	-0.59825
1.64583	-0.36733
1.65278	-1.19581
1.65972	-1.93106
1.66667	-1.43269
1.67361	-2.90301
1.68056	-1.24676
1.6875	-0.66428
1.69444	-0.06554
1.70139	-1.89426
1.70833	-0.80445
1.71528	-0.08312
1.72222	-2.66633
1.72917	-1.57734
1.73611	-1.05409
1.74306	-1.02535
1.75	-0.46972
1.75694	-2.26497
1.76389	-0.70677
1.77083	-0.44301
1.77778	-0.73694
1.78472	-2.22152
1.79167	-0.42977
1.79861	-2.17233
1.80556	0.047869
1.8125	-1.95369
1.81944	-0.55201
1.82639	-0.97836
1.83333	-0.97616
1.84028	-0.86752
1.84722	-0.94017
1.85417	0.025303
1.86111	-1.45922
1.86806	-0.09192
1.875	-0.19171
1.88194	-2.09934
1.88889	-0.6739
1.89583	0.193034
1.90278	-0.11675
1.90972	-1.03547
1.91667	-0.40983
1.92361	0.184786
1.93056	-0.84856
1.9375	-0.32423
1.94444	-0.67381
1.95139	0.881959
1.95833	0.617897
1.96528	0.860317
1.97222	0.514228
1.97917	1.37282
1.98611	-1.78
1.99306	-0.31194
2	-0.83193
2.00694	0.117462
2.01389	-0.7152
2.02083	-0.64806
2.02778	-0.45078
2.03472	-0.72076
2.04167	-0.3987
2.04861	0.700186
2.05556	-0.07686
2.0625	-0.01712
2.06944	1.22142
2.07639	0.1894
2.08333	0.228966
2.09028	0.519062
2.09722	-0.29422
2.10417	1.05635
2.11111	-0.73119
2.11806	0.286483
2.125	-0.22753
2.13194	0.737014
2.13889	0.420159
2.14583	-0.69995
2.15278	0.526248
2.15972	2.55634
2.16667	0.661186
2.17361	-0.37959
2.18056	0.914821
2.1875	0.5032
2.19444	-0.1545
2.20139	1.33933
2.20833	1.04408
2.21528	0.749276
2.22222	0.395731
2.22917	1.63194
2.23611	1.7617
2.24306	-0.14885
2.25	0.376724
2.25694	0.575966
2.26389	1.11387
2.27083	1.01731
2.27778	0.864924
2.28472	1.34408
2.29167	1.20385
2.29861	1.0545
2.30556	0.899766
2.3125	0.246579
2.31944	1.31477
2.32639	0.455952
2.33333	0.189138
2.34028	-0.47016
2.34722	0.796193
2.35417	-0.72844
2.36111	-0.46279
2.36806	-0.25312
2.375	-0.03895
2.38194	-0.12346
2.38889	-0.87547
2.39583	-1.36377
2.40278	0.567662
2.40972	-0.45953
2.41667	0.696317
2.42361	-1.10039
2.43056	-0.18407
2.4375	-0.90751
2.44444	2.71145
2.45139	1.41483
2.45833	-0.03794
2.46528	-0.58248
2.47222	0.304683
2.47917	-0.09954
2.48611	1.52741
2.49306	0.79982
2.5	-0.6053
2.50694	0.722723
2.51389	0.217684
2.52083	0.455519
2.52778	0.510739
2.53472	-1.87568
2.54167	0.167674
2.54861	-1.77266
2.55556	-0.53262
2.5625	-0.1626
2.56944	0.250891
2.57639	-0.52487
2.58333	-0.42173
2.59028	-0.43622
2.59722	-0.04746
2.60417	-0.55727
2.61111	-1.25405
2.61806	-0.5855
2.625	-0.1616
2.63194	-1.50702
2.63889	-1.52631
2.64583	-0.84035
2.65278	0.03394
2.65972	-0.06724
2.66667	-0.89753
2.67361	-0.90318
2.68056	-0.12604
2.6875	-1.67217
2.69444	-0.37697
2.70139	-1.18975
2.70833	-0.40284
2.71528	0.034589
2.72222	-0.74857
2.72917	-2.45604
2.73611	-0.42658
2.74306	0.858485
2.75	-0.61675
2.75694	-1.34682
2.76389	-0.94091
2.77083	0.234616
2.77778	0.319429
2.78472	-0.63908
2.79167	0.391573
2.79861	-0.11578
2.80556	-1.09144
2.8125	-0.41144
2.81944	0.41663
2.82639	-1.51132
2.83333	-0.64456
2.84028	1.44336
2.84722	-0.59597
2.85417	-0.53882
2.86111	-0.37313
2.86806	0.863482
2.875	0.677679
2.88194	0.073482
2.88889	1.26631
2.89583	-0.77486
2.90278	0.376637
2.90972	0.734228
2.91667	-0.07004
2.92361	0.208701
2.93056	-0.39884
2.9375	0.262467
2.94444	-0.46589
2.95139	-0.24395

[truncated: 4 more sheets: Fig1m, Fig1n, Fig1o, Fig1p]
