# Supplementary material for: Circadian clocks guide dendritic cells into skin lymphatics
Source: Nat Immunol. 2021 Oct 18;22(11):1375–81. doi: 10.1038/s41590-021-01040-x (PMC8553624; doi:10.1038/s41590-021-01040-x)
Supplement: Supplementary file 8 — Statistical and imaging source data. [file 41590_2021_1040_MOESM8_ESM.xlsx]

## Sheet: Fig2a_1
Fig2a_1
Lyve-1	Time	Values MFI					Mean	Fold Change	ALCAM	Time	Values MFI					Mean	Fold Change
Lacteal	ZT1	6940.92	8849.28	7922.73	6098.24	6806.91	7323.62		Lacteal	ZT1	213.2	226.6	2663	391.4	200.2	738.88
	ZT7	5515.15	7279.55	8869.93	6124.85	5650.94	6688.09	1.09502		ZT7	249.4	628	696.2	391.4	322	457.4	1.61539
	ZT13	3846.2	5369.68	4807.18	5427.61	4201.61	4730.46	1.54818		ZT13	344.2	329.6	234.4	182.4	610.4	340.2	2.1719
	ZT19	5793.76	5625.73	4155.85	4898.49	6014.24	5297.61	1.38244		ZT19	203.2	722.8	170.4	253.2	227.4	315.4	2.34268
Lyve-1	Time	Values MFI					Mean	Fold Change	ALCAM	Time	Values MFI					Mean	Fold Change
Collecter	ZT1	18232.5	17520.9	17611.5	15646.2	15570.4	16916.3		Collecter	ZT1	317.6	62.4	371.8	295	255.6	260.48	2.123
	ZT7	13654.5	14088.8	14978.9	13199.6	12885.8	13761.5	1.22925		ZT7	723	686.2	858.2	86.8	410.8	553
	ZT13	7425.95	9537.77	8829.97	6109.23	8107.53	8002.09	2.11398		ZT13	515.8	311.8	335.4	429.4	657	449.88	1.22922
	ZT19	13405.7	11104	8947.49	6872.83	11789.9	10424	1.62283		ZT19	304.4	635.4	416.4	374	509.4	447.92	1.2346
CD31	Time	Values MFI					Mean	Fold Change	Jam-A	Time	Values MFI					Mean	Fold Change
Lacteal	ZT1	2170.4	2959.57	2822.81	2645.91	2915.4	2702.82	1.06482	Lacteal	ZT1	2697.8	4347	3189.2	3377.4	3374.8	3397.24	1.4043
	ZT7	2386.36	3053.02	2701.54	2481.7	3767.49	2878.02			ZT7	3924.2	4681.8	5623.8	6430.8	3193.2	4770.76
	ZT13	3282.51	2776.37	3268.07	2906.78	3698.21	3186.39	0.903224		ZT13	2419.6	2349.8	4761.2	2962.6	3015	3101.64	1.53814
	ZT19	2696.78	3097.56	2042.55	3577.54	3778.15	3038.52	0.94718		ZT19	2345.6	2476.2	2237	2027.2	1889.8	2195.16	2.17331
CD31	Time	Values MFI					Mean	Fold Change	Jam-A	Time	Values MFI					Mean	Fold Change
Collecter	ZT1	4387.91	3727.29	3115.3	2785.71	3475.23	3498.29		Collecter	ZT1	1761.4	2278	2356.4	2450.4	2115.4	2192.32	1.10221
	ZT7	1841.41	2239.04	2524.98	2624.95	3406.05	2527.28	1.38421		ZT7	1321.8	2338.2	3751	2493	2178	2416.4
	ZT13	2909.85	3316.41	2865.69	3320.07	3982.72	3278.95	1.06689		ZT13	1306.4	1706	1662.4	2306.6	2789.2	1954.12	1.23657
	ZT19	2696.25	2100.73	2078.71	2303.32	3179.58	2471.72	1.41533		ZT19	2158.4	890.6	1452.4	2110	1225.2	1567.32	1.54174
PDPLN	Time	Values MFI					Mean	Fold Change	Neuropilin	Time	Values MFI					Mean	Fold Change
Lacteal	ZT1	13110.5	11890.2	8324.57	13082.2	15090.1	12299.5		Lacteal	ZT1	80.2	160.4	40	41.6	339.2	132.28	1.68582
	ZT7	8730.58	11246	8164.71	8696.51	14602.9	10288.1	1.19551		ZT7	93	483.6	153.6	304.6	80.2	223
	ZT13	10751	6809.72	8009.63	11981.3	11236.7	9757.66	1.2605		ZT13	27	91.6	124.2	131.8	54.6	85.84	2.59786
	ZT19	7417.45	12260	5888.55	11654.3	12151.1	9874.29	1.24561		ZT19	45.2	51.4	133.8	78	307.6	123.2	1.81006
PDPLN	Time	Values MFI					Mean	Fold Change	Neuropilin	Time	Values MFI					Mean	Fold Change
Collecter	ZT1	17193.3	17046	16026	14360.5	9823.49	14889.9		Collecter	ZT1	259.4	253.4	281.6	42	60.2	179.32	1.42226
	ZT7	11991.6	9692.73	11361.4	11333.7	12064.7	11288.8	1.31899		ZT7	20.6	459.4	289.8	319.4	186	255.04
	ZT13	8133.85	8889.59	6311.51	12050.1	15990	10275	1.44913		ZT13	194.2	20.2	220	45.4	102	116.36	2.19182
	ZT19	7670.52	13131.2	8582.85	9134.75	13814.6	10466.8	1.42258		ZT19	50.8	28.6	517.2	279.8	29.4	181.16	1.40782
Cadh5	Time	Values MFI					Mean	Fold Change	E-Selectin	Time	Values MFI					Mean	Fold Change
Lacteal	ZT1	503.757	817.612	651.738	198.547	186.781	471.687	1.79921	Lacteal	ZT1	6940.92	8849.28	7922.73	6098.24	6806.91	7323.62
	ZT7	528.714	1372.71	627.242	990.669	723.989	848.665			ZT7	5515.15	7279.55	8869.93	6124.85	5650.94	6688.09	1.09502
	ZT13	794.315	1047.61	794.322	897.663	648.364	836.455	1.0146		ZT13	3846.2	5369.68	4807.18	5427.61	4201.61	4730.46	1.54818
	ZT19	345.655	1346.12	1369.11	647.982	978.145	937.403	0.905336		ZT19	5793.76	5625.73	4155.85	4898.49	6014.24	5297.61	1.38244
Cadh5	Time	Values MFI					Mean	Fold Change	E-Selectin	Time	Values MFI					Mean	Fold Change
Collecter	ZT1		1981.01	1049.05	4369.36	1409.34	2202.19		Collecter	ZT1	18232.5	17520.9	17611.5	15646.2	15570.4	16916.3
	ZT7	1763.92	3969.28	1576.83	2119.52	890.968	2064.1	1.0669		ZT7	13654.5	14088.8	14978.9	13199.6	12885.8	13761.5	1.22925
	ZT13	2224.18	568.496	414.284	667.366	2442.98	1263.46	1.74298		ZT13	7425.95	9537.77	8829.97	6109.23	8107.53	8002.09	2.11398
	ZT19	1121.13	2094.75	1196.48	878.671		1322.76	1.66485		ZT19	13405.7	11104	8947.49	6872.83	11789.9	10424	1.62283
ICAM-1	Time	Values MFI					Mean	Fold Change	CD99	Time	Values MFI					Mean	Fold Change
Lacteal	ZT1	5009.8	5313.8	4410.8	6897.2	3900.4	5106.4	1.43559	Lacteal	ZT1	1440.2	1073.6	3595.2	1929.4	2874.2	2182.52	1.47092
	ZT7	6856.6	6669	7376.8	6170.2	9580.8	7330.68			ZT7	2830.2	3676	4168	2527.2	2850.2	3210.32
	ZT13	4562.6	4190.8	1736.4	6170.2	5177.4	4367.48	1.67847		ZT13	1970.4	3170.8	1053.6	2188.6	2668.8	2210.44	1.45234
	ZT19	1771.8	1780.8	4196	7192.2	6457.6	4279.68	1.7129		ZT19	1785.8	1270.2	1707.8	1667	2534	1792.96	1.79051
ICAM-1	Time	Values MFI					Mean	Fold Change	CD99	Time	Values MFI					Mean	Fold Change
Collecter	ZT1	7182.4	7989	7676	9129.2	10190	8433.32		Collecter	ZT1	2576.4	1151.2	7559.2	4215.2	3947	3889.8
	ZT7	8633.8	6214.2	4828.8	5373.6	6654.6	6341	1.32997		ZT7	2045.8	2895.8	2990.4	2776.8	3750.4	2891.84	1.3451
	ZT13	6027.4	4668.2	3846.8	5373.6	5278	5038.8	1.67368		ZT13	2873.4	3258.6	2877.2	3070.2	1321	2680.08	1.45137
	ZT19	2877.8	3549.4	2735.8	4341.6	5253.4	3751.6	2.24793		ZT19	2165.6	3175.4	3100.8	2144	2835.4	2684.24	1.44913
VCAM-1	Time	Values MFI					Mean	Fold Change	Jam-C	Time	Values MFI					Mean	Fold Change
Lacteal	ZT1	2635	974.6	1360.4	1081.4	1648.2	1539.92		Lacteal	ZT1	13994	12074.6	14730.4			13599.7	1.28779
	ZT7	519.2	1818.4	1621.8	1448.6	1154.4	1312.48	1.17329		ZT7	18780.4	18338.4	15421.6			17513.5
	ZT13	982.6	1370.4	535.6	1194.8	2094.2	1235.52	1.24637		ZT13	17367.4	15044.6	10696			14369.3	1.21881
	ZT19	580	199	417.8	533	1357.4	617.44	2.49404		ZT19	13739.6	10910	11978.2			12209.3	1.43444
VCAM-1	Time	Values MFI					Mean	Fold Change	Jam-C	Time	Values MFI					Mean	Fold Change
Collecter	ZT1	588.4	1121.4	732.8	108.2	593.4	628.84	1.01959	Collecter	ZT1	13233	11784.2	14991.2	295	255.6	8111.8	1.10142
	ZT7	263.4	314	1201.2	472	955.2	641.16			ZT7	14672.6	13550	13233	86.8	410.8	8390.64	1.06482
	ZT13	753.6	639.4	943.8	9.6	639.2	597.12	1.07375		ZT13	17357	14186	12043.2	429.4	657	8934.52
	ZT19	486.4	32.8	87.8	297.2	758.8	332.6	1.92772		ZT19	14057.2	14186	11619.2	374	509.4	8149.16	1.09637
MMR1	Time	Values MFI					Mean	Fold Change	Sema3a	Time	Values MFI					Mean	Fold Change
Lacteal	ZT1	4917.51	6085.54	9978.54	9769.03	5840.91	7318.31		Lacteal	ZT1	1476.6	309.6	511	93.4	1898.2	857.76
	ZT7	11050.4	4378.2	9065.8	4573.2	4515.8	6716.68	1.08957		ZT7	301	405	675.8	223.2	359.6	392.92	2.18304
	ZT13	3072.2	2026.2	1735	3260.2	8369.2	3692.56	1.98191		ZT13	583.6	653	693.6	215.2	317.4	492.56	1.74143
	ZT19	1640.6	6533.6	3485.4	900.2	1363.6	2784.68	2.62806		ZT19	159.2	246	424.8	225.6	323	275.72	3.11098
MMR1	Time	Values MFI					Mean	Fold Change	Sema3a	Time	Values MFI					Mean	Fold Change
Collecter	ZT1	3337.51	3485.17	4134.35	5939.96	3050.65	3989.53		Collecter	ZT1	655.4	969.4	625.2	862.4	870.4	796.56	1.19097
	ZT7	5087.72	4891.32	4493.92	2708.32	2573.72	3951	1.00975		ZT7	966.8	1524.2	929.4	564.8	758.2	948.68
	ZT13	1743.72	1985.92	1838.92	6476.92	3663.92	3141.88	1.26979		ZT13	932	455	629.4	404.8	909.4	666.12	1.42419
	ZT19	3536.12	3006.52	2315.52	1537.72	1800.52	2439.28	1.63553		ZT19	642.8	640.2	875.2	451.2	832.2	688.32	1.37825
L1cam	Time	Values MFI					Mean	Fold Change
Lacteal	ZT1	186.6	372	80.8	71	146.8	171.44	2.17079
	ZT7	307.4	343.4	414.2	575.6	220.2	372.16
	ZT13	340.2	264	27	51	25.4	141.52	2.62973
	ZT19	366.8	41.8	49.6	165.2	31	130.88	2.84352
L1cam	Time	Values MFI					Mean	Fold Change
Collecter	ZT1	1573.2	1505.2	2495.6	1442.4	1337.4	1670.76
	ZT7	1785.4	1182	1711.6	1932.2	1729	1668.04	1.00163
	ZT13	1603.2	1003.4	524.2	907.4	2014.8	1210.6	1.38011
	ZT19	639	150.6	299.8	152.4	1276.2	503.6	3.31763

## Sheet: Fig2a_2
Fig2a_2
Lyve-1	Time	Values MFI					Mean	Fold Change	ALCAM	Time	Values MFI					Mean	Fold Change
Capsule	ZT1	3271.82	2230.56	2482.73	3038.3	2924.28	2789.54		Capsule	ZT1	1928	3731.8	3250.8	2281.6	1802	2598.84
	ZT7	4066.65	1565.24	1880.46	798.19	620.908	1786.29	1.56164		ZT7	3259.6	3116.6	1230.6	2458.8	2458.8	2504.88	1.03751
	ZT13	1751.54	1106.39	1553.49	1338.74	1029.23	1355.88	2.05737		ZT13	249.2	2053.6	1964.6	1721	310.2	1259.72	2.06303
	ZT19	994.16	2731.72	1464.51	1407.23	1366.32	1592.79	1.75135		ZT19	1501.6	2436.2	1785.4	783.4	1806.6	1662.64	1.56308
Lyve-1	Time	Values MFI					Mean	Fold Change	ALCAM	Time	Values MFI					Mean	Fold Change
Cort Sin	ZT1	3476.18	2658.09	4413.85	3587.44	3912.9	3609.69		Cort Sin	ZT1	1837	2057.4	1866.2	2208.8	3286.4	2251.16
	ZT7	3985.91	1787.06	1862.07	2509.44	2280.67	2485.03	1.45258		ZT7	1826	1383.6	2132.2	1804.8	1986.4	1826.6	1.23243
	ZT13	1579.13	791.601	1273.68	1262.48	1690.11	1319.4	2.73586		ZT13	683.4	306.8	1684.2	1744.6	1496.8	1183.16	1.90267
	ZT19	1524.47	2115.5	2674.5	1274.64	1664.36	1850.69	1.95045		ZT19	1289.2	1323.8	672.2	1329	2494.6	1421.76	1.58336
Lyve-1	Time	Values MFI					Mean	Fold Change	ALCAM	Time	Values MFI					Mean	Fold Change
Med Sin	ZT1	11771.1	10435.5	14126.4	11256.4	17965.2	13110.9		Med Sin	ZT1	2487.8	1805.4	1294.2	3333.6	1115	2007.2
	ZT7	10065.3	7649.64	14126.4	8055.67	4783.66	8936.14	1.46718		ZT7	1501.2	2941.8	1586.8	99.4	996	1425.04	1.40852
	ZT13	5192.57	4713.84	4682.84	5046.13	8102.63	5547.6	2.36335		ZT13	100.8	898.6	1603.8	1163.4	1119.6	977.24	2.05395
	ZT19	6957.04	7557.12	6156.58	8787.14	6605.49	7212.68	1.81776		ZT19	1373.4	2082	709.4	1443.6	1603.8	1442.44	1.39153
CD31	Time	Values MFI					Mean	Fold Change	Jam-A	Time	Values MFI					Mean	Fold Change
Capsule	ZT1	3150.85	2109.59	2361.76	2917.32	2803.31	2668.56		Capsule	ZT1	4061.2	6381.8	5778	5183.2	5230.6	5326.96
	ZT7	3945.68	1444.27	1759.49	677.217	499.935	1665.32	1.60244		ZT7	8127.2	3699.4	3406.6	5337	5988	5311.64	1.00288
	ZT13	1630.56	985.413	1432.51	1217.77	908.257	1234.9	2.16095		ZT13	6005.4	5599	5337	3033.2	2366.2	4468.16	1.1922
	ZT19	873.186	2610.75	1343.54	1286.25	1245.35	1471.82	1.81311		ZT19	1614.2	2347.4	3403.2	1174	3605	2428.76	2.19328
CD31	Time	Values MFI					Mean	Fold Change	Jam-A	Time	Values MFI					Mean	Fold Change
Cort Sin	ZT1	3417.66	2599.57	4355.33	3528.93	3854.39	3551.18		Cort Sin	ZT1	7081.6	7227.4	5794.6	5244	4662.8	6002.08
	ZT7	3927.4	1728.54	1803.55	2450.92	2222.15	2426.51	1.46349		ZT7	6501.6	2169.8	5624.8	6816.8	3498	4922.2	1.21939
	ZT13	1520.62	733.084	1215.16	1203.96	1631.59	1260.88	2.81642		ZT13	2753.2	1457.2	1603.2	1819.8	3526.4	2231.96	2.68915
	ZT19	1465.96	2056.99	2615.99	1216.12	1605.84	1792.18	1.98149		ZT19	2542.2	1241.2	1596.4	2359.2	4312	2410.2	2.49028
CD31	Time	Values MFI					Mean	Fold Change	Jam-A	Time	Values MFI					Mean	Fold Change
Med Sin	ZT1	2408.7	1613.87	3210.51	3034.95	3417.36	2737.08		Med Sin	ZT1	1986.6	3877.6	3785.6	3302.8	3547.2	3299.96	1.28075
	ZT7	1850.08	1609.03	3210.51	1413.48	607.225	1738.07	1.57478		ZT7	3812.8	5680	3281	5447.6	2910.8	4226.44
	ZT13	752.668	866.54	1588.39	842.095	1281.5	1066.24	2.56704		ZT13	4516.6	4131.2	2866.6	1064.6	1108.2	2737.44	1.54394
	ZT19	1113.48	1224.34	1121.68	756.754	1005.36	1044.32	2.62091		ZT19	2464.6	1205	1460.8	360.6	2006.4	1499.48	2.8186
PDPLN	Time	Values MFI					Mean	Fold Change	Neuropilin	Time	Values MFI					Mean	Fold Change
Capsule	ZT1	2268.5	5133.61	3118.26	3927.78	2434.43	3376.52		Capsule	ZT1	291.4	295.8	465.8	120.4	332.8	301.24	2.18537
	ZT7	3114.96	4545.81	2068.71	2388.43	1783	2780.18	1.21449		ZT7	1418.8	126.8	445	462	839	658.32
	ZT13	2302.9	567.609	1773.43	2347.21	1198.03	1637.84	2.06157		ZT13	222.6	460.6	272.2	445	801	440.28	1.49523
	ZT19	1316.26	3537.28	2688.82	2068.43	3182.76	2558.71	1.31962		ZT19	143.8	397.8	62.2	287.4	358.8	250	2.63328
PDPLN	Time	Values MFI					Mean	Fold Change	Neuropilin	Time	Values MFI					Mean	Fold Change
Cort Sin	ZT1	1503.32	1842.22	1791.91	1533.44		1667.72		Cort Sin	ZT1	763.4	244.6	1009	1020	1130.2	833.44
	ZT7	379.031	878.101	318.128	830.97		601.558	2.77234		ZT7	933.2	564	422	298.4	1402.6	724.04	1.1511
	ZT13	549.459	114.547	513.68	414.275	542.254	426.843	3.90711		ZT13	492.6	626.4	206.4	461.4	750.2	507.4	1.64257
	ZT19	879.749	2131.83	1154.27	1353.45	1939.7	1491.8	1.11793		ZT19	162.2	1047.4	228	206.4	246.2	378.04	2.20463
PDPLN	Time	Values MFI					Mean	Fold Change	Neuropilin	Time	Values MFI					Mean	Fold Change
Med Sin	ZT1	2726.01	2504.9	5843.65	2455.87	1876.12	3081.31		Med Sin	ZT1	1686.2	478.8	931.2	1161.8	1327.6	1117.12	0.632877
	ZT7	4130.56	1598.94		4400.65	2103.51	3058.41	1.00749		ZT7	939.2	455.2	336.4	904.6	899.6	707
	ZT13	1076.17	1050.45	875.597		996.494	999.68	3.0823		ZT13	939.2	874.8	512.6	646.6	1316.4	857.92	0.824086
	ZT19	137.36	2597.42		1404.44	1235.09	1343.58	2.29336		ZT19	776	853.8	850.6	415	349.2	648.92	1.0895
Cadh5	Time	Values MFI					Mean	Fold Change	E-Selectin	Time	Values MFI					Mean	Fold Change
Capsule	ZT1	1241.96	382.404	353.229		257.115	558.676	2.76531	Capsule	ZT1	538.2	525.4	1163	865	1068	831.92
	ZT7	2716.74	924.864	1253.93		1284.12	1544.91			ZT7	872.8	205.2	162.4	432.4	463.2	427.2	1.94738
	ZT13	15.7066	601.888	66.4784		405.508	272.395	5.67159		ZT13	413.6	507.8	140.4	924.2	605.4	518.28	1.60516
	ZT19	29.6692	215.219	24.1134		23.3118	73.0785	21.1405		ZT19	317	520.6	291.4	364.6	646.4	428	1.94374
Cadh5	Time	Values MFI					Mean	Fold Change	E-Selectin	Time	Values MFI					Mean	Fold Change
Cort Sin	ZT1	1255.29	651.751	523.303	1162.02		898.091	1.20018	Cort Sin	ZT1	264.4	413.4	1146.4	385	1133.6	668.56
	ZT7	1891.24	584.796	723.806	1111.65		1077.87			ZT7	189	401.6	846	301.6	257.6	399.16	1.67492
	ZT13	1591.06	575.824	3069.06	546.388	820.169	1320.5	0.816261		ZT13	330	358.8	463.8	201.4	425.2	355.84	1.87882
	ZT19	186.08	362.751	219.919	23.183	40.4361	166.474	6.47472		ZT19	548.6	545.4	241.8	307.8	217.6	372.24	1.79605
Cadh5	Time	Values MFI					Mean	Fold Change	E-Selectin	Time	Values MFI					Mean	Fold Change
Med Sin	ZT1	270.211	732.947			423.38	475.513	2.05834	Med Sin	ZT1	371.4	672.6	661.8	486	327	503.76
	ZT7	1130.56	972.045	1645.56	1145.15	0.513333	978.765			ZT7	920	246.8	297.6	147.2	135.4	349.4	1.44179
	ZT13	20.762	22.8493	21.8176	351.329	996.494	282.65	3.46281		ZT13	332.8	246.8	90.8	230	228.4	225.76	2.2314
	ZT19		441.513		91.8938	502.29	345.232	2.83509		ZT19	332	257.4	196.2	328.2	228.4	268.44	1.87662
ICAM-1	Time	Values MFI					Mean	Fold Change	CD99	Time	Values MFI					Mean	Fold Change
Capsule	ZT1	7961.85	7104.66	4946.16	9668.49	6974.06	7331.04		Capsule	ZT1	2126.6	2328.6	2543.2	3314.2	2501.6	2562.84	1.25848
	ZT7	7673.12	7613.57	5816.96	6395.91	5599.23	6619.76	1.10745		ZT7	3611.6	3583.6	1976	2713.6	4241.6	3225.28
	ZT13	2539.05	3391.37	3497.63	4390.14	5209.82	3805.61	1.92638		ZT13	1291.4	997	1962.4	2338.2	258.8	1369.56	2.35498
	ZT19	4637.82	6506.71	5223.9	8137.07	3785.15	5658.13	1.29566		ZT19	730.2	1946.8	1353.6	1353.6	1714	1419.64	2.2719
ICAM-1	Time	Values MFI					Mean	Fold Change	CD99	Time	Values MFI					Mean	Fold Change
Cort Sin	ZT1	5052.9	4160.95	2993.93	5460.83	4123.68	4358.46		Cort Sin	ZT1	3909.2	2786.2	2780	1807.4	3617.6	2980.08	1.21336
	ZT7	1734.6	5239.73	1578.48	3014.92	1590.12	2631.57	1.65622		ZT7	4857.8	3705.2	3568.4	2273.2	3675	3615.92
	ZT13	1191.19	1126.88	688.131	1903.71	1974.51	1376.88	3.16545		ZT13	318.8	1060.4	1459.2	1203	1150	1038.28	3.48261
	ZT19	2616.49	3691.75	3390.42	1835.93	2563.48	2819.61	1.54576		ZT19	682.2	792.4	522.8	827.2	1527	870.32	4.1547
ICAM-1	Time	Values MFI					Mean	Fold Change	CD99	Time	Values MFI					Mean	Fold Change
Med Sin	ZT1	4336.86	3451.96	3260.23	4077.34	3029.93	3631.27		Med Sin	ZT1	3140.8	3691.4	2762.4	1064.2	852.6	2302.28	1.16036
	ZT7	2507.54	1434.4	3260.23	2335.84	540.177	2015.64	1.80155		ZT7	3169.6	5021.6	1665	1972.4	1528.8	2671.48
	ZT13	621.446	1073.22	2123.47	1252.13	1936.6	1401.37	2.59122		ZT13	702.8	174.2	989.6	901.2	460.4	645.64	4.13772
	ZT19	1743.47	1831.2	1993.53	789.796	1870.78	1645.76	2.20644		ZT19	143.8	108.8	829.8	639.6	1227.8	589.96	4.52824
VCAM-1	Time	Values MFI					Mean	Fold Change	CD99	Time	Values MFI					Mean	Fold Change
Capsule	ZT1	9286.37	9203.38	8690.83	9268.16	10639.3	9417.6		Capsule	ZT1	654.2	2395	594.8	1872	2060	1515.2	1.17284
	ZT7	9299.18	8168.93	12243.7	6100.36	6420.41	8446.52	1.11497		ZT7	1842	2524	1072.2	1387.2	2060	1777.08
	ZT13	5411.85	6137.96	8399.15	8498.23	6189.6	6927.36	1.35948		ZT13	1065.6	809.4	1956.2	879.6	1445.4	1231.24	1.44333
	ZT19	7177.88	7292.72	8041.79	5524.84	5642.4	6735.93	1.39811		ZT19	605	121.8	88.2	398	259.4	294.48	6.03464
VCAM-1	Time	Values MFI					Mean	Fold Change	CD99	Time	Values MFI					Mean	Fold Change
Cort Sin	ZT1	3775.98	2135.72	2247.87	3931.98	3395.78	3097.47		Cort Sin	ZT1	123.8	191.8	165.4	153.8	225	171.96	0.93859
	ZT7	853.155	3347.74	1294.57	1642.95	1406.17	1708.92	1.81253		ZT7	196.6	191.8	35.4	212	171.2	161.4
	ZT13	3890.42	1231.45	689.123	2252.88	860.672	1784.91	1.73537		ZT13	161.8	49.8	105.4	245.2	129.4	138.32	1.16686
	ZT19	1556.03	3470.8	1368.78	674.606	2452.85	1904.61	1.6263		ZT19	119	43.6	221.2	130.4	118	126.44	1.27649
VCAM-1	Time	Values MFI					Mean	Fold Change	CD99	Time	Values MFI					Mean	Fold Change
Med Sin	ZT1	1227.6		1172.69	2047.01	2321.88	1692.29		Med Sin	ZT1	165.8	282.6	846.4	815.6	754.4	572.96	0.945406
	ZT7	-312.593	3054.71		525.314	-1575.65	422.945	4.00121		ZT7	877	796.4	12.4	340.2	682.4	541.68
	ZT13	840.085	901.658	661.311	1099.31	23.1866	705.11	2.40004		ZT13	639.2	875.4	923	525.2	360.6	664.68	0.814949
	ZT19	643.989	558.743	153.347	684.789	834.95	575.164	2.94228		ZT19	73.6	875.4	459.6	147.2	153.4	341.84	1.5846
MMR1	Time	Values MFI					Mean	Fold Change	Jam-C	Time	Values MFI					Mean	Fold Change
Capsule	ZT1	1276.8	2026.4	1488	4182.2	1685.6	2131.8	1.41092	Capsule	ZT1	14716.4	18455	12207.8			15126.4	0.962758
	ZT7	4694.6	2826.4	2432.6	2655.4	2430	3007.8			ZT7	15602	12889.2	15198			14563.1
	ZT13	503.6	1323.8	1523.4	3974.4	347	1534.44	1.96019		ZT13	12830.4	17852.8	15329.6			15337.6	0.949501
	ZT19	2249.2	854.8	929.4	5863.2	1052	2189.72	1.3736		ZT19	14528	14540.2	10238.8			13102.3	1.11149
MMR1	Time	Values MFI					Mean	Fold Change	Jam-C	Time	Values MFI					Mean	Fold Change
Cort Sin	ZT1	4341.8	7834.6	6068.6	5068.8	7654.2	6193.6		Cort Sin	ZT1	15554.2	14312	17166.2			15677.5	0.768568
	ZT7	5102.2	4063.6	4487.6	6121.2	6911.4	5337.2	1.16046		ZT7	11738.6	9997.2	14411.8			12049.2
	ZT13	706	7110.8	3925.2	5383	3350.6	4095.12	1.51243		ZT13	8118.6	11871.8	7564			9184.8	1.31186
	ZT19	3986	3199.8	2977.2	1655.2	2618.6	2887.36	2.14507		ZT19	12631	10110.2	10078.2			10939.8	1.10141
MMR1	Time	Values MFI					Mean	Fold Change	Jam-C	Time	Values MFI					Mean	Fold Change
Med Sin	ZT1	728.6	1843	3655	1299	2743	2053.72	1.22642	Med Sin	ZT1	12441.4	12439	16932.2			13937.5	0.838962
	ZT7	3533.8	4111.8	250.6	3523	1174.4	2518.72			ZT7	14118.2	8842.8	12118.2			11693.1
	ZT13	1235.4	102.6	250.8	244.8	1224.2	611.56	4.11852		ZT13	14021.8	10282.6	12451			12251.8	0.954396
	ZT19	3839.2	1567	438	3142.4	3547	2506.72	1.00479		ZT19	9863.6	11489.4	12151.6			11168.2	1.047
L1cam	Time	Values MFI					Mean	Fold Change
Capsule	ZT1	1197	289.8	1598.6	1090.6	540	943.2
	ZT7	446.8	286.6	399.4	457	2576.2	833.2	1.13202
	ZT13	271	69	1104.6	906.2	219	513.96	1.83516
	ZT19	59.8	907	695.4	381.6	160.6	440.88	2.13936
L1cam	Time	Values MFI					Mean	Fold Change
Cort Sin	ZT1	480.8	197.2	2214	963	783	927.6
	ZT7	874.6	387.2	953	309.2	694.4	643.68	1.44109
	ZT13	122	461.2	238.4	958.4	394	434.8	2.13339
	ZT19	347.8	807	688	440.4	248.4	506.32	1.83204
L1cam	Time	Values MFI					Mean	Fold Change
Med Sin	ZT1	45	42.6	42.8	114	860.8	221.04	2.08216
	ZT7	510.4	244.4	781.2	402.8	362.4	460.24
	ZT13	490.2	152.2	781.2	36.6	559	403.84	1.13966
	ZT19	269.2	406.6	345.4	418.6	84.8	304.92	1.50938

## Sheet: Fig2a_3
Fig2a_3
Lyve-1	Time	Values MFI					Mean	Fold Change
Lung	ZT1	7649.28		5237.99	6161.24	4508.79	5889.33
	ZT7	4938.98	6002.02	5972.02	4944.45	3465.15	5064.52	1.16286
	ZT13	4909.94	2829.12	4056.8	3157.48	2203.9	3431.45	1.71628
	ZT19	5659.68	4287.82	5137.62	7736.69		5705.46	1.03223
CD31	Time	Values MFI					Mean	Fold Change
Lung	ZT1	5866.96		9978.9	9482.79	6711.83	8010.12	1.08634
	ZT7	8332.07	10338.8	8889.44	9534.96	6413.53	8701.75
	ZT13	12624.5	5406.15	9574.26	10291.3	7577.2	9094.68	0.956795
	ZT19	7923.15	7866.72	7675.91	10792.4		8564.54	1.01602
PDPLN	Time	Values MFI					Mean	Fold Change
Lung	ZT1	3860.18		8324.57	8927.39	4346.33	6364.62
	ZT7	4319.29	6186.5	4304.6	6963.25	2763.71	4907.47	1.29692
	ZT13	3332.58	4469.59	4520.6	7390.14	3037.73	4550.13	1.39878
	ZT19	3870.21	3639.48	4813.48	6302.84		4656.5	1.36682
Cdh5	Time	Values MFI					Mean	Fold Change
Lung	ZT1	3261.12	1981.01	1049.05	4369.36	1409.34	2413.98
	ZT7	1763.92	3969.28	1576.83	2119.52	890.968	2064.1	1.1695
	ZT13	2224.18	568.496	414.284	667.366	2442.98	1263.46	1.91061
	ZT19	1121.13	2094.75	1196.48	878.671		1322.76	1.82496
ICAM1	Time	Values MFI					Mean	Fold Change
Lung	ZT1	11445	6679.94	4796.86	8062.39	5971.68	7391.18	1.0179
	ZT7	9309.07	5284.2	7629.48	6976.29	8418.19	7523.45
	ZT13	6726.13	3574.07	4388.98	4371.07	4637.72	4739.59	1.58736
	ZT19	8491.12	4866.77	5479.02	4491.12		5832.01	1.29003
VCAM1	Time	Values MFI					Mean	Fold Change
Lung	ZT1	4875.54	2926.63	4674.26	5226.86	6283	4797.26	0.788974
	ZT7	2842.53	4967.27	2841.61	4007.92	4265.24	3784.91
	ZT13	2390.27	2828.3	3342.35	5732.52	5403.81	3939.45	0.960773
	ZT19	4135.17	5862.83	4878.32			4958.77	0.763277
MMR1	Time	Values MFI					Mean	Fold Change
Lung	ZT1	177.4	418.8	309.6	470.6	25.6	280.4
	ZT7	99.2	2.4	467.4	185	90	168.8	1.66114
	ZT13	100	38.6	232	55.2	90	103.16	2.71811
	ZT19	123	571.2	137.8	232	470.8	306.96	0.913474
L1cam	Time	Values MFI					Mean	Fold Change
Lung	ZT1	275.6	219.4	151	220.6	308.2	234.96
	ZT7	505	153	675.8	555.6	1687.6	715.4	0.328432
	ZT13	22.4	5.8	32.8	116.2	26.8	40.8	5.75882
	ZT19	822.4	805.8	981.8	31.8	956	719.56	0.326533
Alcam	Time	Values MFI					Mean	Fold Change
Lung	ZT1	2423	3724.2	3791	2063.6	3168.2	3034
	ZT7	3527.6	2294.4	1917.6	2018.6	1298.6	2211.36	1.37201
	ZT13	1733.2	1877.8	2708.6	676.4	1577.2	1714.64	1.76947
	ZT19	2010.2	2946.4	3009.6	3506	2577.2	2809.88	1.07976
JamA	Time	Values MFI					Mean	Fold Change
Lung	ZT1	2746.2	6101.8	2746	6783.2	3802.6	4435.96
	ZT7	4971	563.8	3725.8	2860.8	5510.4	3526.36	1.25794
	ZT13	2138	2988.8	4029.8	4372.2	2982	3302.16	1.34335
	ZT19	1247.6	2074.4	2982	2350.4	3950.2	2520.92	1.75966
Neuro	Time	Values MFI					Mean	Fold Change
Lung	ZT1	935.6	888.4	2938.8	4024.4	351.8	1827.8
	ZT7	780.8	1448.4	2076.8	1062.6	1057.6	1285.24	1.42215
	ZT13	1028.4	288.2	403.2	636.8	773.8	626.08	2.91944
	ZT19	721.6	410.8	610.8	2088.8	288.2	824.04	2.2181
E-selec	Time	Values MFI					Mean	Fold Change
Lung	ZT1	199	834.6	1331	949.8	316.8	726.24
	ZT7	237.8	328.2	755.8	510.2	697.6	505.92	1.43548
	ZT13	242.4	486.6	642.6	593.8	438.8	480.84	1.51036
	ZT19	959	86.4	1347.8	12.8	158.4	512.88	1.416
CD99	Time	Values MFI					Mean	Fold Change
Lung	ZT1	1213.6	3343.4	971.4	1443.4	1461.8	1686.72	1.17233
	ZT7	1042.8	2332.8	2816.2	1221.6	2473.6	1977.4
	ZT13	1501.2	589.8	1657.2	777.6	398.6	984.88	2.00776
	ZT19	1661.6	373	604.4	627	67.2	666.64	2.96622
	Time	Values MFI					Mean	Fold Change
Lung	ZT1	89.4	209.6	119.4	156	150.2	144.92
	ZT7	169.4	306.6	12	6.8	593	217.56	0.666115
	ZT13	124.2	412.4	333.2	253	259.4	276.44	0.524237
	ZT19	675.6	402.8	209.2	510.6	443.6	448.36	0.323222
	Time	Values MFI					Mean	Fold Change
Lung	ZT1	4336.86	3451.96	3260.23	4077.34	3029.93	3631.27
	ZT7	2507.54	1434.4	3260.23	2335.84	540.177	2015.64	1.80155
	ZT13	621.446	1073.22	2123.47	1252.13	1936.6	1401.37	2.59122
	ZT19	1743.47	1831.2	1993.53	789.796	1870.78	1645.76	2.20644

## Sheet: Fig2a_4
Fig2a_4
Lyve-1	Time	Values MFI					Mean	Fold Change
Skin	ZT1	10487.9	7917.02	9111.96	9245.97	8881.62	9128.88
	ZT7	9800.53	8546.67	8587.04	7555.65	6182.71	8134.52	1.12224
	ZT13	5014.53	6154.18	7888.77	5400.53	5437.02	5979.01	1.52682
	ZT19	5506.41	5620.63	5847.62	7094.86	7738.33	6361.57	1.43501
CD31	Time	Values MFI					Mean	Fold Change
Skin	ZT1	3232.26	2841.95	3600.82	2065.32	2437.24	2835.52
	ZT7	3949.71	2146.09	1894.94	2428.6	2815.14	2646.9	1.07126
	ZT13	2046.56	2039.63	2412.76	2153.6	3208.14	2372.14	1.19534
	ZT19	2859.21	2765.87	3149.22	3374.7	3539.43	3137.69	0.903697
PDPLN	Time	Values MFI					Mean	Fold Change
Skin	ZT1	13936.7	14250.7	18525.4	18110.7	18042.6	16573.2
	ZT7	14674.1	12874.9	8980.98	11015	12722.1	12053.4	1.37498
	ZT13	16722.8	18835.6	8139.45	15436.1	11327	14092.2	1.17605
	ZT19	11332.6	16487.8	10177	5871.1	8800.32	10533.8	1.57334
Cdh5	Time	Values MFI					Mean	Fold Change
Skin	ZT1	530.368	567.257	1265.2	169.626	117.581	530.006
	ZT7	33.4588	436.777	911.955	442.192	78.9704	380.671	1.39229
	ZT13	1957.61	1269.9	275.72	421.537	603.894	905.732	0.585168
	ZT19	726.899	409.614	334.835	129.86	682.953	456.832	1.16018
ICAM1	Time	Values MFI					Mean	Fold Change
Skin	ZT1	936.632	1194.01	1049.05	1032.52	1554.13	1153.27	1.02034
	ZT7	1331.39	1775.73	891.325	619.822	1265.34	1176.72
	ZT13	1210.44	707.182	774.002	750.474	958.175	880.056	1.3371
	ZT19	1411.16	1545.21	2151.58	1855.47	760.847	1544.85	0.761705
VCAM1	Time	Values MFI					Mean	Fold Change
Skin	ZT1	897.265	406.97	780.459	859.733	717.22	732.329	1.25842
	ZT7	770.936	961.469	1350.03	613.341	912.124	921.58
	ZT13	433.441	684.141	410.561	628.557	364.934	504.327	1.82735
	ZT19	554.281	726.734	342.92	832.962	615.106	614.401	1.49997
MMR1	Time	Values MFI					Mean	Fold Change
Skin	ZT1	2028.2	3095.4	3092.4	1347	1568	2226.2
	ZT7	2302.4	1327.2	2011.2	1200.4	2452.8	1858.8	1.19765
	ZT13	2129	2571.2	2014.4	2262.6	2138.6	2223.16	1.00137
	ZT19	1270.6	2129	2209.6	2088	1162.8	1772	1.25632
L1cam	Time	Values MFI					Mean	Fold Change
Skin	ZT1	35	132	292.2	18	194.2	134.28
	ZT7	69	248	312	74	88	158.2	0.848799
	ZT13	124.4	341.6	172.4	78.4	25.8	148.52	0.904121
	ZT19	366.6	167.6	241.4	476.2	11.4	252.64	0.531507
Alcam	Time	Values MFI					Mean	Fold Change
Skin	ZT1	743	1076	1027.8	835	677	871.76
	ZT7	989	1226.6	982.2	349.6	565.2	822.52	1.05986
	ZT13	454	331.4	312.6	367	461.8	385.36	2.2622
	ZT19	918.8	958.8	825.8	605.8	252.8	712.4	1.22369
JamA	Time	Values MFI					Mean	Fold Change
Skin	ZT1	4295	6234.2	4591.2	4288.2	2974.6	4476.64	1.25625
	ZT7	5730.2	6450.4	5665.6	3690.4	6582.4	5623.8
	ZT13	3533.4	2690.6	5508	3812.4	2899	3688.68	1.52461
	ZT19	5036	3281.4	2139.4	4364.6	3558.4	3675.96	1.52989
Neuro	Time	Values MFI					Mean	Fold Change
Skin	ZT1	265.4	190.8	192.2	73.6	2.8	144.96
	ZT7	162.6	31.2	55.6	51.4	163.6	92.88	1.56072
	ZT13	19	186	4.2	380.8	3.4	118.68	1.22144
	ZT19	382.2	56.6	39.8	44.4	211	146.8	0.987466
E-selec	Time	Values MFI					Mean	Fold Change
Skin	ZT1	50.2	46.8	51.8	91.8	60.8	60.28	1.80358
	ZT7	82.4	43.2	247.2	153	17.8	108.72
	ZT13	291.2	164.4	18.2	226.2	165.2	173.04	0.628294
	ZT19	4	30	0.8	170.2	50.2	51.04	2.13009
CD99	Time	Values MFI					Mean	Fold Change
Skin	ZT1	4225.4	5424.8	3617.6	5438	4232	4587.56
	ZT7	2631.6	3907.6	4172.6	2658.6	4758.8	3625.84	1.26524
	ZT13	1843.6	1646	1918.4	2166.6	1486.6	1812.24	2.53143
	ZT19	2475.8	997.8	1517.8	1628.2	330.2	1389.96	3.3005
Sema3a	Time	Values MFI					Mean	Fold Change
Skin	ZT1	89.4	209.6	119.4	156	150.2	144.92
	ZT7	169.4	306.6	12	6.8	593	217.56	0.666115
	ZT13	124.2	412.4	333.2	253	259.4	276.44	0.524237
	ZT19	675.6	402.8	209.2	510.6	443.6	448.36	0.323222
	Time	Values MFI					Mean	Fold Change
Skin	ZT1	10468	9066.4	10169.4	10945.1	10254.6	10180.7
	ZT7	7674	10014.6	8326.8	12315	8051.66	9276.41	1.09748
	ZT13	7176	9187.2	6235.2	9247.49	7451.48	7859.47	1.29534
	ZT19	7518.4	8948.6	5010.6	9410.14	6451.25	7467.8	1.36328

## Sheet: Fig2b
Fig2b
Zeitgeber Time	LYVE-1					CD99					JAM-A
1	10487.9	7917.02	9111.96	9245.97	8881.62	4225.4	5424.8	3617.6	5438	4232	4295	6234.2	4591.2	4288.2	2974.6
7	9800.53	8546.67	8587.04	7555.65	6182.71	2631.6	3907.6	4172.6	2658.6	4758.8	5730.2	6450.4	5665.6	3690.4	6582.4
13	5014.53	6154.18	7888.77	5400.53	5437.02	1843.6	1646	1918.4	2166.6	1486.6	3533.4	2690.6	5508	3812.4	2899
19	5506.41	5620.63	5847.62	7094.86	7738.33	2475.8	997.8	1517.8	1628.2	1330.2	5036	3281.4	2139.4	4364.6	3558.4

## Sheet: Fig2c
Fig2c
Zeitgeber Time
1	1.12224	1.26524	1	1.03223	1	1.25794	1	1.09502	1.08957	1	1	0.987369	1.22924	1	1.32997	1.56164	1.60244	1.2145	1	1.10745	1.11497	1.03751	1.00288	1	1.45257	1.46349	1.11793	1.16046	1.54576	1.23243	1.21939	1	1.46718	1.57478	1.00749	1.80155	1	1	0.852635
7	1	1	1.25625	0.887663	1.01789	1	1.17233	1	1	1.43559	1.4043	1.45234	1	0.998372	1	1	1	1	2.76531	1	1	1	1	1.25848	1	1	0.403243	1	0.93331	1	1	1.21336	1	1	1	1	1.28076	1.16036	1
13	0.735017	0.499812	0.823984	0.601433	0.64125	0.936422	0.583902	0.707296	0.54976	0.855295	0.912988	1	0.581483	0.72458	0.794638	0.759046	0.741542	0.589111	0.487573	0.574886	0.820144	0.502906	0.841202	0.534392	0.530939	0.519628	0.286126	0.767279	0.488324	0.647739	0.453448	0.348407	0.620805	0.613463	0.326862	0.69525	0.829537	0.280435	0.692844
19	0.782046	0.383348	0.821143	1	0.78905	0.714879	0.395229	0.792097	0.414592	0.838101	0.64616	0.811133	0.757472	0.30142	0.591642	0.891674	0.883805	0.920339	0.130806	0.854734	0.797479	0.66376	0.457252	0.553932	0.744738	0.738582	1	0.540988	1	0.778364	0.489659	0.292046	0.807136	0.600853	0.439305	0.816493	0.454393	0.25625	0.16571

## Sheet: Fig2d
Fig2d
O'clock	LYVE-1
8	4927.1	3778.55	2666.5	3044.47	3771.17
10	2960.17	2827.7	2906	3115.15	3139	2668.9	3091.18	3155.33	2685.12
14	2861.07	3135.03	3028.08	3513.35	2612.9	2656.6	2684.38	2494.65
16	2794.67	3622.28	2766	3290.2	2857.43

## Sheet: Fig2e
Fig2e
1	7	13	19
1.82933	0.257708	0.234979	0.482817
0.911606	0.220611	0.776206	0.713507
0.472444	0.005976	0.526125	1.62072
0.998696	0.562767	0.513134	1.05435
0.995356	0.481757	0.423759	1.55812
0.792569	0.013049	0.81241	0.659658

## Sheet: Fig2f
Fig2f
Zeitgeber Time	Bmal1					Per2
1	312.735	184.599	275.162	355.595	409.03	298.855	174.981	129.141	274.444	100.773
7	161.013	306.667	198.67	192.371	232.873	133.508	236.836	263.71	269.693	397.108
13	152.787	53.0163	213.057	100.904	190.403	414.257	293.654	466.545	376.583	444.187
19	316.582	360.041	278.94	173.235	270.322	136.028	315.865	418.428	307.023	137.85

## Sheet: Fig2h
Fig2h
	1.1	1.2	1.3	1.4	1.5	7.1	7.2	7.3	7.4	7.5	13.1	13.2	13.3	13.4	13.5	19.1	19.2	19.3	19.4	19.5
Myoc	1.78336	0.868278	0.06022	0.76724	1.51537	-0.81238	-3.02067	-0.64439	-0.78169	-1.18465	0.819276	-3.79768	-0.52259	-1.35758	-0.24553	-0.2992	0.093662	-0.96953	-2.56864	-1.15346
Ccdc80	0.926409	0.776635	0.582914	0.177986	1.09192	-2.10881	-2.30433	-0.91872	-1.54288	-1.20105	0.04602	-0.88164	-1.1484	-0.59129	0.409754	0.875881	0.759492	0.54485	-1.78661	-0.76388
Bcl6	0.184396	1.26178	0.55025	0.737147	0.6071	0.59653	-1.06944	0.046345	-0.46298	0.458969	0.093824	-0.94337	-0.41798	-0.27515	-2.87508	-0.30173	-0.63786	-0.30142	-0.61645	-1.07694
Npnt	0.391828	0.73802	0.315714	0.052784	1.67939	-1.1764	-0.94021	0.244454	-0.49716	-0.50298	-0.04656	-1.26502	-0.7284	-0.43819	-0.08365	-0.32352	-0.12976	0.403361	-0.54831	-0.77672
Map4k4	-0.17633	1.31796	1.36434	-0.33142	0.982194	-0.01629	-1.40494	-0.26862	0.168989	-0.81847	-0.68707	0.3179	-0.82332	0.59045	-1.38202	-1.37558	-1.20283	-1.24584	0.440919	-1.09494
Fbn1	1.00251	0.982479	0.399978	0.360279	0.129303	-0.55889	-0.49097	0.488754	-0.20994	0.116838	0.600134	0.151052	-0.20067	-0.39333	-0.52477	-1.56798	-1.06841	-0.41129	-1.12033	-0.73141
Zfhx3	0.345782	0.769749	0.471225	0.033956	1.14243	-0.33053	-0.77377	0.31797	-0.44142	0.193567	0.462501	0.4047	0.130896	0.465479	-1.23825	-1.74143	-1.64126	-1.27617	-0.24595	-1.24236
Ptprs	0.224856	1.28024	0.213978	0.398063	0.435288	-0.14681	-1.46165	-0.12204	-1.0891	-0.05513	0.250357	-1.22791	-0.34945	-0.31866	-1.05317	-0.37421	0.371526	0.554075	0.36986	-1.17059
Atm	0.007364	0.794788	0.088995	0.310924	1.18857	0.224309	-1.39199	0.392597	-0.12021	0.055115	0.330246	0.489664	-0.01269	-0.46918	-0.92993	-1.48917	-1.66068	-0.81951	0.124554	-0.67461
Gstp1	0.228784	0.503359	0.26842	0.352284	0.982143	-0.16796	-0.4845	-0.47112	-0.37026	0.119876	0.083983	-0.18443	0.141453	0.10554	-1.38849	-0.26005	-0.2583	-0.70853	-0.01253	-0.01099
Plxnb2	0.455564	0.378177	0.643922	0.260271	0.553499	-0.73826	-0.8092	0.645857	-0.12887	0.193417	0.481626	-1.17465	0.035449	-0.54503	-0.28322	-0.5243	-0.53894	-0.10569	-0.04118	-0.6168
Actn1	0.728343	-0.15636	0.655291	0.622412	0.396018	-0.70864	-1.43887	0.374719	0.120306	0.51005	0.617746	0.2068	0.566096	0.299046	-1.34574	-1.17117	-1.745	-1.02298	-0.29506	-1.37745
Sox4	-0.39979	0.976831	0.497561	0.046249	1.09588	-0.01699	-0.3349	0.073357	-0.24843	-0.484	-0.70498	-0.05086	-0.39184	0.32762	-0.58877	-0.0758	-0.92265	-0.3499	0.209027	-0.67982
Clasp2	0.26017	1.12237	-0.12415	0.202867	0.738397	0.280823	-0.58939	-0.11149	-0.24015	0.243344	-0.03162	0.709384	0.37435	-0.49183	-1.4629	-1.46904	-0.39781	-0.68686	-0.01725	-1.55708
Rreb1	0.244187	0.202414	0.067341	0.681404	0.939914	-0.44269	-0.46571	0.238134	0.179111	0.544845	0.412842	-0.74825	-0.01016	-0.46423	-0.92212	-0.85807	-1.03816	0.219985	-0.11605	-0.82012
Rock1	-0.01091	0.708295	0.243374	0.190035	0.789778	0.031335	-0.05792	-0.15218	-0.26027	-0.26789	-0.14537	0.311577	-0.15341	0.660076	-0.98128	-0.75727	-0.70942	-1.08423	0.338038	-0.50952
Dag1	0.34318	0.795885	0.035756	0.62418	0.08283	-0.421	-0.45806	-0.05371	-0.3942	-0.64259	0.072243	-0.91507	-0.14003	-0.27564	-0.23095	0.025786	0.574	0.003968	0.392339	-0.88707
Rc3h1	0.256054	0.393277	0.186993	0.230803	0.805659	0.331526	-1.03724	-0.27933	-0.00302	0.395846	0.157062	0.196959	0.083465	-0.02744	-0.35203	-1.25692	-1.27844	-0.38543	0.169686	-0.42884
Pik3r1	0.134151	0.197197	0.296736	0.277604	0.964616	-0.29227	-0.72564	-0.08581	-0.52731	-0.32585	0.584792	-1.00305	0.11211	-0.11068	-0.73952	-0.38103	-0.07385	0.022775	0.229073	-0.00278
Cdh5	0.268355	0.390769	0.185651	0.20986	0.763875	0.166202	-1.13155	0.112188	-0.26856	-0.1958	0.527506	0.757044	0.360883	0.517383	-1.18711	-1.57378	-1.21053	-1.31025	0.176836	-0.88364
Atrnl1	0.306671	0.30663	0.218841	0.426256	0.440504	-0.61969	-0.64232	0.122463	-0.04089	0.104461	0.406844	-0.58498	0.31673	1.08282	-0.28985	-2.73016	-0.95075	-0.27857	-0.36853	-0.33402
Lrp6	0.586139	0.063735	0.32435	0.548541	0.139281	-0.82128	-0.52607	0.912039	0.238744	0.408618	0.808021	-0.4579	0.386722	-0.72407	-0.53814	-0.45073	-1.31688	-0.59238	-0.86309	-0.83223
Mia3	0.012959	0.514991	0.103881	-0.00026	1.0223	0.2817	-0.4697	-0.21262	-0.36482	-0.31011	0.081486	0.606255	-0.00459	0.068459	0.023874	-1.36975	-0.78509	-0.30277	-0.07451	-0.50974
Nfat	0.60093	-0.01954	0.376694	0.636059	0.012888	0.105174	-0.47023	0.632339	0.047532	0.350783	0.518589	0.216657	0.319949	-0.4432	-1.2106	-1.21224	-1.22696	-0.58035	-0.3261	-0.6365
Hmcn1	0.092736	0.283936	0.545561	-0.06147	0.686865	0.491852	-0.49828	-0.15062	0.020781	0.120415	0.184663	0.802042	-0.008	0.232654	-0.9219	-0.88939	-1.09524	-1.05011	-0.08878	-0.82808
Utrn	-0.06474	0.623218	0.213023	-0.03272	0.781369	0.231804	-0.11301	-0.08502	-0.27877	-0.2235	0.051495	0.130649	-0.10787	-0.02969	-0.09639	-0.73906	-0.8785	-0.51689	0.371325	-0.29326
Enpp2	0.477898	0.371357	0.554924	-0.54822	0.650448	-0.84593	-0.80109	-0.80391	-1.20753	-1.26409	-0.23431	-0.47069	-0.57729	-0.12958	0.237252	1.21378	0.709798	0.145398	-0.40882	-0.16879
Limch1	-0.24731	0.365166	0.555988	0.022553	0.793505	0.02339	-0.41013	-0.16079	-0.02944	-0.31488	-0.10483	0.677765	-0.3297	0.626661	-0.10901	-1.22399	-0.90285	-0.70676	0.121626	-0.42842
Gsk3b	-0.00946	0.74916	0.109541	0.175679	0.398113	-0.29343	-0.30536	0.253425	-0.19547	-0.28026	0.332996	-0.12702	0.352847	0.167976	-0.13899	-1.52224	-0.26622	-0.7546	0.107327	-0.07103
Poxl	0.567805	0.297782	0.163088	0.326615	0.035474	0.409818	-0.03586	0.336782	-0.11191	-0.07326	0.01029	-0.02613	0.137475	-0.10197	-0.3795	-1.00526	-0.14361	-0.27124	-0.40732	-0.57482
Ppp1cb	0.300844	-0.03075	0.208973	0.247417	0.611623	-0.43711	-0.20147	0.284466	0.078413	0.246155	0.389221	-0.2103	0.506663	0.031978	-0.60848	-0.19917	-0.73605	-0.50143	-0.4809	-0.55069
Atp5b	-0.29514	0.84352	0.194717	-0.10758	0.663826	-0.0426	0.116088	-0.48453	-0.63301	-0.76153	-0.71952	-0.60636	-0.47428	-0.07727	-0.34776	-0.42654	0.200066	0.07956	0.557927	0.669265
Apod	0.270341	0.136713	0.568315	-0.10156	0.419945	0.549107	0.367962	-0.52057	0.439252	-0.47655	0.108394	0.630489	-0.39838	-0.11676	-0.39466	-0.73117	-0.54999	-0.66651	-1.30044	0.038711
Reln	0.494833	0.04026	0.246523	0.309995	0.080154	-0.22367	-0.21049	0.283376	-0.42	-0.19698	0.688908	0.338434	0.317063	-0.22563	-0.47351	-0.90754	-0.23612	-0.06608	-0.22648	-0.66164
Nf1	0.503046	0.3451	0.336452	0.254645	-0.27011	0.027743	-0.6508	0.582579	-0.39493	0.514678	0.526571	-0.15982	0.404251	0.683596	-0.64847	-2.49875	-1.60197	-0.93294	0.041546	-0.46982
Apc	0.539218	0.225611	0.336672	0.411607	-0.37344	-0.17138	-0.21133	0.452176	0.14146	0.185105	0.498793	-0.11351	0.343722	-0.06179	-0.0565	-0.96749	-0.64818	-0.53046	-0.57808	-0.70109
Lamb1	-0.05894	0.735364	0.18393	-0.24818	0.429047	-0.0179	-0.30896	-0.17746	-0.17917	-0.23302	0.170915	0.779518	-0.14814	0.37246	-0.22057	0.391029	-0.5726	-0.66814	-0.52781	-1.20579
Ctnnd2	0.307609	-0.12871	0.096249	0.368309	0.381882	-0.721	-1.0407	-0.17658	-0.05134	-0.25012	-0.00853	-0.81075	-0.05233	-0.64873	-0.77163	0.772764	0.446525	-0.13884	1.03328	-0.68265
Hspd1	0.093069	0.366798	0.051665	0.234388	0.268988	-0.02743	0.073979	-0.15136	-0.02918	-0.61739	-0.22161	-0.28252	-0.41838	-0.65289	-0.40231	-0.36459	0.053128	0.202146	0.315233	0.705351
Pgm5	-0.0669	0.633482	-0.18241	0.013331	0.561622	0.633729	-0.686	0.076671	-0.35283	-0.14484	0.017222	1.01684	0.017393	0.216928	0.247051	-1.52251	-1.51801	-1.33261	0.315251	-1.06755
Srf	-0.23328	0.563171	0.472096	-0.03928	0.153863	-0.02888	-0.70822	0.274313	-0.46488	-0.49524	0.292738	0.566982	0.240425	0.205799	0.000701	-1.2664	-0.40261	-0.35234	0.311265	-0.46294
Itch	0.22001	-0.18127	0.213253	-0.01906	0.673648	0.310084	0.047451	0.097263	-0.15159	0.293716	-0.04501	-0.53478	0.412485	-0.0545	-0.16805	-0.35186	-0.94316	-0.34071	-0.24502	-0.05526
Prnp	0.651824	0.35506	0.079262	-0.28766	0.096951	-0.33071	0.18968	-0.29535	-0.41327	-0.85274	-0.40488	-1.30669	-0.50026	-0.68926	0.302401	0.885479	0.196444	0.788673	-0.40164	-0.0713
Fndc3a	0.300325	-0.11459	0.387067	0.189394	0.099725	-0.18865	-0.60085	0.272941	-0.12557	0.41345	0.148265	0.143153	0.064932	0.220478	0.056704	-0.51921	-0.2597	-0.22588	-0.80571	-0.13953
Tjp1	0.422352	-0.26063	0.690226	0.353235	-0.34326	-0.13475	-0.3864	0.209744	0.13318	0.153953	0.327323	0.451213	0.098438	0.240397	-0.37155	-0.76952	-0.07528	-0.92823	-0.4748	-0.56343
Emb	0.44517	-0.01333	0.10736	0.345365	-0.03087	-0.52512	-0.15417	-0.1539	-0.3027	-0.47797	-0.51683	-1.67178	0.079683	-0.13188	-1.25054	-0.04787	0.699201	-0.15504	0.465125	1.02011
Sdc4	0.168505	0.333178	-0.00675	0.029105	0.262327	-0.30847	0.073652	0.136686	-0.31714	-0.12816	-0.76942	-0.81081	-0.39903	-0.37127	-1.08262	-0.03119	0.361926	0.472539	0.594344	0.488362
Cyfip2	0.0582	0.058606	-0.08118	-0.1575	0.863778	-0.16011	-0.17464	-0.01986	-0.08798	0.050128	0.309421	0.28756	0.002339	0.33985	0.888732	-2.15176	-0.39257	-0.01795	-1.07244	-1.0478
Parvb	0.413678	0.022236	0.036911	0.406966	-0.17504	-0.23083	-0.51982	-0.05178	-0.22115	0.295379	0.456531	0.446343	1.00083	0.297256	-0.886	-0.92468	-0.74255	-0.6437	-0.19142	-0.57947
Peak1	0.160273	0.66006	0.143278	-0.26866	-0.01471	-0.04656	0.024207	0.055079	-0.17272	-0.15766	0.197297	0.034903	0.337038	0.720638	0.047366	-2.11449	-0.86714	-0.3544	0.423327	-0.85618
Sox9	0.356744	0.018967	0.198449	-0.00193	0.069587	-0.59928	-0.10068	0.066137	-0.26231	0.060115	-0.25837	-1.53787	-0.40091	-0.78433	-0.17322	1.00156	0.45806	0.1247	0.233768	-0.07784
Lyn	0.12751	0.087133	0.105908	-0.02158	0.332015	-0.03348	0.232257	0.0116	0.124145	-0.07225	-0.00373	0.268148	0.461677	-0.03954	-0.20087	-0.39446	-0.49193	-0.42548	-0.20185	-0.29207
Ecm2	0.336019	-0.15911	0.395699	-0.1857	0.236265	0.121133	-0.42193	-0.2584	0.161998	-0.14003	-0.08768	0.280599	0.28596	0.310049	0.185744	-0.18686	-0.36274	-0.24592	-0.49878	-0.29733
Dysf	0.295828	0.487668	0.154188	0.276415	-0.64935	0.294745	-0.2481	0.318694	-0.10689	0.403998	0.523212	0.084057	0.403374	0.131632	-0.31534	-0.70609	-0.7136	-0.72836	-0.26	-1.11821
cyld	0.101353	0.398236	0.402481	0.231264	-0.60762	0.541733	0.177848	0.315551	0.200203	0.17372	-0.13518	-0.11632	0.282493	-0.47006	0.037479	-0.36851	-0.80015	-0.14296	-0.40773	-0.88044
Ntn1	0.449861	-0.13463	0.141604	0.604971	-0.54555	-0.14735	-0.38437	0.705616	0.099282	0.237771	0.419499	-0.14369	0.694357	-0.10052	-0.32974	-0.92386	-0.29892	-0.54099	-0.82307	-0.55214
Tgm2	-0.3834	0.628019	-0.17972	-0.30864	0.702758	-0.03649	-0.09757	-0.08506	-0.45875	-0.47629	0.076237	0.882284	0.111447	0.109728	0.45727	-0.66445	-0.12232	-0.04125	-0.72412	-0.95854
Fermt1	-0.31335	0.478785	-0.27087	0.011363	0.526674	0.924653	-0.99974	-0.12511	-0.3618	-0.24118	-0.41584	-0.7849	-0.34153	-0.61508	-1.04496	0.812753	-0.31593	-0.07362	0.505735	0.483469
Col6a1	1.28977	-0.08835	-0.64779	-0.33156	0.1844	-1.39017	-3.57459	-1.1346	-1.14073	-1.16471	-0.04835	-2.22399	-1.42668	-1.36122	-0.45977	1.82971	1.05707	1.53212	-2.0724	-0.33997
Emp2	-0.04204	0.179658	0.149318	0.287862	-0.20709	-0.48016	0.488903	0.143835	-0.66756	-0.10013	-0.50532	-1.72339	-0.62636	-0.35259	-0.74047	0.330006	0.563157	0.659864	0.179084	0.51483
Macf1	0.2218	0.025937	-0.10379	0.134692	0.075739	0.153812	-0.49979	0.137501	-0.27509	0.295909	0.691139	0.224881	0.223955	0.005595	0.139455	-0.65414	-0.57988	-0.53486	0.041274	-0.5579
Trpm7	0.458513	-0.09191	0.013473	0.273611	-0.35113	-0.09825	-0.31833	0.151316	0.050905	0.432231	0.25922	0.232717	0.054776	-0.07149	0.176139	-0.63787	-0.18802	-0.28592	-0.35902	-0.24988
Igf2	0.125474	-0.31134	-0.20557	0.166146	0.498646	-0.22067	-0.41141	0.368976	0.072162	0.384313	-0.13289	0.477406	0.416373	0.088929	-0.06603	-0.38503	-0.92596	-0.29853	-0.32004	-0.18573
Clca2	-0.24514	0.480062	0.094391	0.049447	-0.1353	-0.33809	0.925073	0.481922	-0.23944	-0.13919	0.021599	-1.29873	-0.16304	-1.06263	-1.213	-0.49381	0.314852	0.047695	0.56482	0.28125
Maea	-0.27931	-0.179	0.122916	-0.16642	0.733008	-0.09101	-0.12754	-0.65373	-0.22115	-0.28839	-0.071	0.062496	-0.05403	-0.23341	-0.28336	0.123177	0.195821	0.439888	0.241505	0.109704
Gata3	-0.66845	0.918105	-0.15228	-0.07476	0.14652	0.3019	0.180185	0.245789	-0.66852	-0.07697	-0.8458	-1.26527	-1.0843	-0.17858	-1.25249	0.580209	0.192328	0.424774	0.696576	0.067918
Cxcl12	0.24592	0.758003	-0.0202	-0.16403	-0.65139	0.228283	0.07891	0.288107	0.056153	0.426376	0.07158	0.409178	0.130407	-0.15299	-0.06212	-0.96684	-0.73241	-0.12251	-0.44336	-0.56213
Tgfbr2	0.295962	-0.20174	0.136932	0.182862	-0.24713	-0.19197	0.139222	0.370468	-0.26068	-0.08618	0.198993	0.403468	0.388228	-0.07727	0.332669	-0.36051	0.136154	-0.31698	-0.72902	-0.97469
Igfbp2	-0.10205	-0.07011	-0.14423	0.473208	-0.03445	-0.5545	-0.07141	-0.35103	-0.33803	-1.20894	-0.2835	-2.51462	-0.49839	0.148537	-0.58666	0.455277	0.31447	0.707586	0.384998	1.12009
Abl1	0.104346	-0.15706	-0.25799	0.319926	0.020727	-0.46573	-0.52115	-0.03957	-0.18679	0.014333	0.667917	0.25337	0.616642	0.063197	0.049069	-0.09535	-0.59029	0.182858	-0.3221	-0.47792
Itga9	0.03949	-0.1291	-0.10549	0.031044	0.176281	-0.20817	0.126305	0.399629	-0.01689	-0.21947	0.271989	0.269682	0.374762	-0.22803	0.267862	-0.31493	-0.09312	-0.02349	-0.45755	-0.66159
Flrt2	-0.39722	0.412584	-0.42111	-0.48354	0.834571	0.783272	-0.33029	0.298299	-0.27162	0.053327	0.002975	0.724494	0.49625	0.228836	-0.14988	-1.29963	-0.88118	-0.96265	-0.39169	-0.53652
Tek	-0.01436	0.055122	-0.11954	-0.06151	0.073237	0.328579	0.111939	0.075503	0.242519	0.115692	-0.09898	0.051908	0.269012	-0.06709	0.43641	0.489379	-0.23918	-0.75341	-1.19383	-0.69224
Il6st	-0.03007	0.354816	-0.22826	-0.28262	0.069562	0.018723	-0.38384	-0.08935	-0.61058	-0.36225	0.277305	0.96048	0.061781	0.470213	0.495952	-0.07368	-0.51162	-0.32759	-0.00083	-1.25426
Cdh1	-0.05974	-0.02367	-0.19997	0.030192	0.131292	-0.35786	0.777417	0.620634	-0.26511	0.075367	-0.40703	-1.7513	-0.27336	-1.16061	-0.98399	-0.54861	0.842479	0.877589	0.330434	-0.41669
Stx3	-0.07203	0.055243	-0.06424	0.120948	-0.26446	0.477733	0.008444	-0.0065	0.078172	0.009599	0.20035	0.186824	-0.24577	0.190185	0.291113	-0.64195	-0.39567	-0.14242	-0.29272	0.082074
Foxc2	0.184672	0.127854	-0.08708	-0.00231	-0.46259	0.174213	0.340497	0.222906	0.230019	0.263786	0.341173	0.249742	0.377757	0.106866	-0.24913	-0.3928	0.055038	-0.68108	-0.90916	-0.88886
Bmi1	0.426028	-0.84649	-0.05811	0.152558	-0.02145	0.321818	0.716753	0.242469	0.104031	0.00429	0.291307	0.01816	-0.00588	0.038206	0.071629	0.056038	-1.16492	-0.48337	-0.60772	-0.47061
Cfh	-0.27988	-0.26541	-0.42816	0.194847	0.397518	-0.17206	-0.55352	0.188984	0.098032	0.085488	0.198183	0.063371	0.138999	0.400359	0.917205	0.670203	-1.01689	-0.24874	-0.99212	-1.44362
Nrcam	-0.29781	-0.07654	-0.39546	-0.25884	0.632313	0.169076	0.064641	-0.01485	0.358878	0.42797	0.206189	0.10581	0.496355	0.145221	1.00275	-2.6529	-1.40693	-0.37932	-0.47014	-0.92264
Bcr	-0.23981	0.118957	-0.0315	-0.32743	0.030305	-0.07649	-0.45657	-0.495	-0.50952	-0.34057	0.08538	0.889616	0.012017	0.393687	0.491604	-0.09344	0.073558	0.025505	-0.22364	-0.17432
Rhob	0.32797	-0.58736	-0.18544	0.208343	-0.52157	-0.52657	-0.76596	0.671966	0.507572	0.810222	0.978224	0.120955	1.19851	0.700808	-1.76055	-2.80126	-1.16693	-1.11948	-0.9303	-1.15106
Dab2	0.283819	-0.11142	-0.11249	-0.3579	-0.67894	0.136626	0.137003	0.0828	-0.44828	0.23239	0.09737	0.690779	0.193019	0.526511	0.556025	-0.319	-0.21472	-0.36943	-0.83634	-0.67575
Dsp	-0.21222	-0.10034	0.204913	0.24209	-1.11729	-0.0745	0.25118	0.943593	0.274845	0.779889	0.18886	-1.61056	-0.23212	-0.9912	-1.43213	0.220724	-0.71897	-0.00328	0.693302	-0.2554
Smoc2	0.526488	-0.12551	-0.52222	-0.80651	-0.06516	-0.59267	-0.34387	-0.0146	-0.2902	-0.0009	-0.02745	-4.34878	-1.40185	-1.77249	-0.4206	1.04473	1.39845	1.19687	-0.88393	0.23745
Efnb1	-0.26432	-0.84955	-0.09389	0.079323	0.104279	-0.64537	-0.03913	-0.29512	-0.36148	0.057324	-0.41144	-1.30586	0.228615	-0.83246	-0.15002	-0.15972	0.949708	0.682038	1.01535	0.076084
Bcam	-0.09364	-0.39447	-0.08299	-0.14261	-0.33494	-0.62255	0.387662	0.401587	-0.01033	0.561073	-0.09027	-2.11844	-0.12104	-0.48488	-0.87222	0.512914	0.623617	0.861972	-0.11091	-0.23262
C1qbp	-0.10331	-0.42605	-0.26183	0.014546	-0.43293	0.250093	0.004526	-0.38196	-0.19439	-0.6843	-0.36085	-0.49546	-0.69704	-0.00707	-0.0026	0.511155	0.094813	0.036088	0.499989	1.17183
Lgals3	-0.4509	0.222734	-0.30289	-0.83444	0.133421	0.557402	0.472069	-0.26951	-0.17738	-0.49031	-1.29542	-1.10954	-0.63569	-0.95932	-0.8661	1.01666	-0.1418	0.222409	0.972642	0.776117
Pkb3	-0.41039	0.014725	-0.36695	0.129843	-0.71015	-0.56324	0.714482	0.134864	-0.19038	-0.06834	-0.60287	-1.01993	-0.5995	-0.82682	-0.46811	1.1837	0.447971	0.774569	0.033457	0.060187
Pkp1	-0.27348	-0.03931	-0.12386	-0.07088	-0.85403	-0.08184	0.843041	0.909857	-0.3319	0.654971	-0.40701	-1.19504	-0.56765	-1.66983	-2.58168	0.271951	-0.4819	0.91863	0.857483	-0.29116
Mfge8	0.022788	-0.40071	-0.34437	-0.44044	-0.27848	-0.26352	-0.2031	-0.51129	-0.30429	-0.89795	-0.27752	-0.01607	-0.24263	-0.18606	0.991998	1.00711	0.490706	0.356464	-0.49494	0.257966
Pnp	-0.16825	-0.56355	-0.50018	-0.25165	-0.01435	-0.28075	-0.38597	-0.10241	-0.33081	-0.35726	0.015205	0.433355	-0.12563	-0.45203	0.349603	0.559379	-0.26473	-0.10807	0.572083	0.84597
Dsc3	-0.30304	-0.35238	0.22427	-0.13497	-1.02659	0.079048	1.36143	0.751497	0.190377	0.236068	-0.96311	-3.04362	0.036191	-1.39101	-2.6293	0.649798	0.080201	0.691486	0.076908	-0.49419
Lgals9	-0.49021	-0.16299	-0.5421	-0.58408	0.137006	-0.04877	-0.06005	-0.26877	-0.2496	-0.73831	-0.64792	0.713678	-0.08787	-0.13845	0.379933	0.274671	0.323675	-0.10459	0.307793	0.754352
Fgl2	-0.13735	-0.51708	-0.24603	-0.22424	-0.56837	-0.29636	0.473642	0.081803	-0.29175	-0.02785	0.060275	0.403585	0.238742	-0.03664	0.967467	0.321236	0.243107	-0.31159	-0.68075	-0.68718
Trip6	-0.25578	-0.56147	-0.58237	-0.39504	0.079174	-0.013	0.346316	-0.17876	-0.17557	-0.45559	-0.62147	-0.54843	-0.04022	-0.11657	0.225547	0.801908	0.798534	0.340088	-0.18418	0.278678
Bsg	-0.44145	-0.3273	-0.21664	-0.38638	-0.35901	-0.05095	0.148283	-0.27951	0.099747	-0.39644	-0.53061	-0.04947	-0.15453	-0.05401	0.548179	0.611691	0.027663	0.182657	0.001951	0.73667
Perp	-0.57232	-0.03591	-0.26397	-0.4981	-0.3624	0.281625	1.24517	0.206792	0.121098	-0.18465	-1.24331	-1.80423	-0.55264	-0.96485	-1.56166	-0.0287	0.103692	0.216131	0.75314	1.12583
Cfl1	-0.39086	-0.39349	-0.32054	-0.17621	-0.56036	-0.30715	0.189991	0.028818	0.140208	-0.20935	-0.36523	-0.62451	-0.00501	0.160299	0.239993	0.179019	0.526574	0.322518	-0.29053	0.86013
Lamb3	-0.52857	0.401599	-0.61732	-0.53904	-0.71066	-0.29549	0.700091	0.117131	-0.2431	0.57407	-0.66603	-2.31902	-0.82651	-1.53395	-1.32926	-0.03349	1.63016	1.29776	-0.09482	-0.80643
Ilk	-0.16033	-0.46138	-0.45638	-0.50355	-0.54612	-0.39816	0.411844	-0.09713	-0.60052	-0.5185	-0.37744	-0.02654	-0.10572	-0.26314	0.782817	0.476771	1.03392	0.347119	-0.47844	0.28033
Rgcc	-0.64025	-0.5313	-0.27606	-0.12203	-0.6029	-0.13331	-0.32818	-0.79275	-0.04945	-0.42116	-0.30537	-1.85714	-0.46313	0.007912	-0.37601	0.817181	0.174654	0.618875	0.752776	1.35983
Bcl10	-0.74805	-0.67449	-0.28649	-0.2249	-0.2871	-0.0781	0.68878	-0.25903	0.263968	-0.23682	-0.09632	0.391742	-0.68729	0.099139	0.074342	-0.05203	0.115556	-0.01311	0.318839	0.641538
Cdk5	-0.02055	-0.66591	-0.2685	-0.23632	-1.0514	0.443071	0.043214	-0.24713	-0.11505	0.024159	-0.13324	0.142315	0.003412	0.016875	0.323735	0.166257	0.280258	0.114863	-0.18052	0.552461
Cd9	-0.33228	-0.456	-0.52521	-0.47611	-0.51067	0.14482	0.539282	-0.23164	0.078712	-0.49629	-0.86062	-0.06003	-0.25878	0.15429	0.378417	0.494006	0.241365	0.194658	-0.28219	0.902836
Fbln5	-0.34894	-0.6044	-0.53233	-0.49392	-0.41216	-0.04466	0.2608	0.043433	-0.49142	-0.21208	0.002098	0.476748	0.178461	-0.08293	0.891279	0.78481	0.297442	-0.14979	-0.68805	-0.26253
H2-T23	-0.39229	-0.49184	-0.59093	-0.56064	-0.44857	-0.02797	0.523363	-0.30024	-0.01973	-0.50967	-0.50439	0.347707	-0.15874	-0.04193	-0.02135	0.237591	0.472084	0.59154	-0.38112	0.897215
Nck1	-0.25313	-0.59894	-0.3843	-0.72741	-0.61404	0.191593	0.129112	0.10856	0.149109	-0.34352	-0.10524	0.523975	0.489639	-0.0853	0.370717	0.142885	0.220311	-0.23585	-0.13665	0.300128
Snai2	0.068953	-0.92452	-0.17225	-0.77365	-0.82833	0.043822	0.334557	0.118652	0.216187	0.041057	-0.48624	-1.67265	0.427782	-0.33119	-0.57629	1.08462	0.166903	0.166708	0.047738	0.662329
Fzd4	-0.27293	-0.85952	-0.44636	-0.4141	-0.80126	-0.62261	0.269278	-0.25981	-0.51826	-0.02875	0.239136	0.477946	0.027477	0.305608	1.07431	0.303663	0.777556	-0.52109	-0.18681	-0.44065
Anxa1	-0.55297	-0.79343	-0.74513	-0.69524	-0.17206	-0.03665	0.607139	-0.17113	0.104341	-0.35137	-0.9634	-0.64065	-0.22542	-0.57391	0.410082	1.0798	0.077906	0.140262	0.130047	1.01339
Cebpb	-0.51097	-0.98266	-0.25139	-0.26866	-0.96532	-1.19787	0.194224	-0.70985	0.355532	-0.58305	0.011098	-0.38664	0.271377	0.648411	0.919431	0.308242	0.529905	0.142052	-0.48536	0.616565
Rsu1	-0.585	-0.6304	-0.56901	-0.37882	-0.98207	-0.23852	0.429254	-0.10167	0.119825	-0.48349	-0.42489	0.006605	-0.03963	0.20721	0.793419	0.7991	0.42809	-0.13963	-0.63288	0.643278
Ackr4	-0.65946	0.105906	-0.54638	-0.81669	-2.10704	0.736465	0.985286	0.170082	-0.0621	-0.27157	-1.28326	-0.71204	-0.72429	-0.73385	-1.03583	1.09819	0.050357	0.083529	0.815116	0.620896
Il20rb	-0.72036	-0.71261	-0.42463	-0.68191	-1.57074	-0.08605	0.824965	0.199751	0.110817	-0.43955	-0.43894	-0.06521	0.096253	-0.14293	0.180039	0.857553	0.228811	0.601892	-0.28641	0.351614
Il2rg	-0.55126	-0.75011	-0.98483	-0.58187	-1.51716	-0.16483	-0.25122	-0.13574	0.163008	-0.54275	-0.5805	-0.5035	-0.07128	0.359899	1.41333	1.03444	0.630872	0.08871	-0.86565	0.344778
Dusp1	-0.9653	-1.22033	-1.06194	-0.90166	-0.67078	-0.94788	-0.17665	-1.07249	-0.54372	-0.7986	-0.40972	0.32139	-0.18999	0.036086	1.59054	1.51449	0.780388	0.133213	-0.7121	0.109789
Lypd3	-0.09934	-1.82473	-0.29608	-1.29512	-1.4683	0.766086	1.73103	-0.5143	0.687237	-0.3028	-1.8075	-0.41057	-1.86941	-1.71616	-2.62003	1.01441	-0.98626	0.744581	0.543166	0.698973
Adrb2	-1.19364	-0.81158	-0.76141	-0.5507	-1.71095	-0.36318	0.72027	-0.52655	0.371884	-0.51522	-0.47155	-0.56815	-0.15085	0.11853	1.56231	-0.08854	0.686817	0.505223	-0.62416	0.431326
Tacstd2	-1.75145	-1.06874	-0.91829	-1.65194	-1.58	0.35005	1.37954	0.350104	0.604347	-0.21396	-2.4262	-2.49648	-0.38076	-1.9145	-4.56968	1.35462	0.437866	0.685538	0.774162	0.881118

[truncated: 3 more sheets: Fig2i, Fig2j, Fig2k]
