# Supplementary material for: Circadian clocks guide dendritic cells into skin lymphatics
Source: Nat Immunol. 2021 Oct 18;22(11):1375–81. doi: 10.1038/s41590-021-01040-x (PMC8553624; doi:10.1038/s41590-021-01040-x)
Supplement: Supplementary file 9 — Statistical and imaging source data. [file 41590_2021_1040_MOESM9_ESM.xlsx]

## Sheet: Fig3b
Fig3b
Zeitgeber Time	CCL21 mouse					Zeitgeber Time	CCL21 human
1	3612.8	6403.2	2821	2699.4	6805	8	3026	1746.8	1928.17	2608.6	3246.67
7	11409.8	10063.8	3481.6	8550	9691.8	10	1061.33	1178.03	1876.2	1179.95	658.1	1396.67	1340.45	1140.9
13	4192.6	2561.2	6225.2	3064.6	1949.6	14	2364.53	1981.4	1205.63	1102.7	1064.8	650.7	1558.24	1637.5
19	1604.8	1579.2	1863.6	5818	1946.6	16	3958.6	1098.03	1895.15	2164.43	968.45

## Sheet: Fig3c
Fig3c
1	7	13	19
0.630319	0.295577	0.71031	2.27824
1.37431	0.346496	0.698518	2.16309
0.995367	0.71031	1.27233	2.96622

## Sheet: Fig3d
Fig3d
Distance [µm]	7				19				Isotype
1	1.02385	1.01274	0.987911	0.975498	0.884097	0.945696	0.634183	0.894903	0.491123
2	0.980476	0.967975	0.944077	0.914936	0.869338	0.905836	0.607244	0.856421	0.486984
3	0.959807	0.933314	0.904389	0.870825	0.841738	0.895656	0.587978	0.840051	0.480381
4	0.933004	0.912244	0.884373	0.84501	0.825988	0.87339	0.574355	0.813772	0.481624
5	0.918928	0.892653	0.858456	0.815455	0.805553	0.872397	0.562782	0.805809	0.47645
6	0.900267	0.882288	0.848472	0.80189	0.815224	0.840045	0.555955	0.787659	0.479917
7	0.889782	0.869207	0.82989	0.788213	0.803395	0.82525	0.546981	0.7787	0.481992
8	0.87154	0.860807	0.819193	0.779386	0.800973	0.830105	0.540455	0.759269	0.479391
9	0.863162	0.852862	0.803303	0.767574	0.789108	0.802082	0.533441	0.755032	0.475588
10	0.853675	0.84528	0.796344	0.757072	0.782796	0.795447	0.527	0.740119	0.477356
11	0.842998	0.834604	0.778401	0.743255	0.77213	0.786817	0.521567	0.734476	0.470815
12	0.834313	0.82172	0.769282	0.73009	0.768959	0.799109	0.516494	0.720927	0.47271
13	0.826827	0.806606	0.753849	0.719475	0.761211	0.748316	0.510684	0.715277	0.47481
14	0.81966	0.797478	0.744985	0.711884	0.774558	0.73878	0.505975	0.704986	0.47227
15	0.813091	0.790158	0.731276	0.704498	0.762906	0.729673	0.501216	0.702897	0.468042
16	0.80384	0.780166	0.72857	0.697504	0.757176	0.745613	0.496083	0.693557	0.469323
17	0.790673	0.773816	0.718283	0.689538	0.752119	0.771233	0.49114	0.691781	0.465236
18	0.779256	0.76672	0.713294	0.680492	0.748369	0.751463	0.485273	0.684541	0.467249
19	0.771444	0.76085	0.70287	0.672695	0.742709	0.760407	0.480456	0.676789	0.471163
20	0.760604	0.754318	0.697615	0.665761	0.738885	0.777026	0.477212	0.669488	0.469763
21	0.754275	0.747497	0.687878	0.657525	0.729543	0.766798	0.473281	0.666742	0.465544
22	0.74527	0.740212	0.684436	0.650229	0.727879	0.744598	0.468251	0.659102	0.466649
23	0.739919	0.734667	0.677499	0.642799	0.719955	0.736131	0.464043	0.654087	0.462721
24	0.732466	0.724303	0.675453	0.640958	0.719162	0.753105	0.461508	0.647658	0.465225
25	0.727635	0.718071	0.66858	0.631272	0.716532	0.729629	0.458489	0.642386	0.468552
26	0.722204	0.71159	0.669481	0.62772	0.717317	0.74408	0.457049	0.635259	0.467527
27	0.715974	0.705086	0.662393	0.618603	0.710523	0.739526	0.453846	0.628529	0.464263
28	0.711786	0.694826	0.657733	0.614862	0.711145	0.733816	0.453855	0.62214	0.465415
29	0.709317	0.682418	0.649089	0.608159	0.706487	0.739338	0.451029	0.619732	0.461105
30	0.709798	0.674241	0.650812	0.605178	0.706058	0.738498	0.448972	0.611897	0.463504
31	0.706346	0.664333	0.641201	0.601304	0.703412	0.730185	0.446274	0.609164	0.468162
32	0.703351	0.657075	0.637371	0.599172	0.702699	0.722647	0.445441	0.606523	0.467238
33	0.700833	0.647562	0.63115	0.599251	0.699391	0.695987	0.44312	0.604823	0.465161
34	0.69486	0.64203	0.625339	0.601933	0.701516	0.69477	0.443885	0.596643	0.467128
35	0.689605	0.635275	0.617351	0.600985	0.695784	0.687754	0.439328	0.593249	0.464125
36	0.690054	0.63278	0.613704	0.601453	0.696814	0.662374	0.440224	0.589775	0.466495
37	0.691326	0.627426	0.60552	0.595355	0.671788	0.674131	0.435874	0.588714	0.471645
38	0.693386	0.626186	0.602468	0.592352	0.675648	0.686816	0.434695	0.582599	0.471936
39	0.689734	0.618759	0.594561	0.59183	0.667094	0.684323	0.431084	0.580339	0.468086
40	0.68804	0.615826	0.589195	0.595943	0.668935	0.676922	0.430074	0.577627	0.469923
41	0.679144	0.609729	0.580726	0.594165	0.701525	0.669623	0.423296	0.574452	0.469188
42	0.67373	0.602736	0.573317	0.59316	0.664577	0.661008	0.421171	0.57137	0.472693
43	0.667648	0.597163	0.56566	0.588231	0.70445	0.656042	0.414892	0.570158	0.477526
44	0.66482	0.598371	0.558644	0.585561	0.661398	0.645971	0.415067	0.56591	0.478
45	0.658787	0.58984	0.548271	0.577873	0.656129	0.658247	0.416257	0.565014	0.473335
46	0.655307	0.592801	0.545685	0.571997	0.657877	0.637957	0.415013	0.562089	0.476713
47	0.646136	0.590971	0.539939	0.565815	0.653818	0.652886	0.41474	0.557578	0.472551
48	0.636272	0.588844	0.537809	0.561155	0.653643	0.623647	0.413492	0.553436	0.477146
49	0.6313	0.579641	0.532248	0.559873	0.648196	0.624383	0.41041	0.550602	0.479153
50	0.633209	0.576811	0.529593	0.559341	0.651783	0.639761	0.409214	0.554068	0.481715

## Sheet: Fig3e
Fig3e
PBS					+CCL21
1.7377	1.68447	1.83123			0.743798	0.55089	1.06114			ZT7
0.764488	0.456024	0.841669			0.805318	0.776039	0.931894			ZT19
PBS					+Hep
1.89711	1.75775	1.62818			1.28068	1.19839	1.08385			ZT7
1.31866	0.575964	0.830973			0.900083	0.744872	1.01337			ZT19
Isotype ctrl					αCCL21
1.30369	1.97247	1.1055			0.187201	0.472451	0.440874			ZT7
0.615662	1.00526	0.544349			0.408548	0.592657	0.557601			ZT19

## Sheet: Fig3f
Fig3f
	Wild Type					CCR7-/-
7	1.29605	1.58987	2.21877			0.0846399	0.101099	0.125353
19	1.00964	0.755389	0.945487			0.146628	0.158341	0.201243

## Sheet: Fig3g
Fig3g
Time [min]	24			36			24			36
30	0.2015	0.15275	0.28275	0.2145	0.2145	0.219375	-0.03575	0.066625	0.08125	0.0699	0.073125	-0.0065
31	0.261625	0.294125	0.290875	0.212875	0.27625	0.290875	0.066625	0.082875	-0.000563	-0.011375	0.00488	-0.039
32	0.154375	0.195	0.271375	0.147875	0.294125	0.287625	0.0325	-0.013	0.026	-0.00325	-0.066625	0.069875
33	0.1495	0.26	0.286	0.251875	0.219375	0.268125	0.053625	0.047125	0.092625	0.08775	0.115375	0.0325
34	0.281125	0.183625	0.294125	0.2405	0.29575	0.29575	-0.047125	0.0195	-0.0715	-0.001625	-0.095875	0.07475
35	0.234	0.303875	0.286	0.232375	0.2405	0.28925	0.125125	0.0325	0.115375	0.040625	0.079625	0.08775
36	0.326625	0.281125	0.32175	0.26325	0.27625	0.3445	-0.026	0.026	0.04225	-0.001625	-0.0065	-0.026
37	0.255125	0.294125	0.362375	0.32175	0.25025	0.297375	0.05525	0.043875	0.06175	0.060125	0.112125	0.0195
38	0.284375	0.2535	0.32825	0.26325	0.307125	0.3445	0.056875	0.00325	-0.008125	-0.013	0.014625	0.043875
39	0.26	0.284375	0.3055	0.23725	0.24375	0.238875	-0.034125	-0.00975	-0.030875	-0.0228	-0.027625	-0.024375
40	0.287625	0.310375	0.34125	0.277875	0.339625	0.385125	0.000626	0.0455	0.117	-0.008125	-0.0065	0.0991
41	0.281125	0.299	0.3705	0.2925	0.300625	0.3705	-0.021125	0.050375	-0.011375	0.047125	0.040625	-0.017875
42	0.359125	0.284375	0.34775	0.299	0.338	0.365625	0.13975	0.00325	0.017875	0.024375	-0.065	0.076375
43	0.284375	0.268125	0.365625	0.1885	0.268125	0.320125	0.060125	0.06175	0.04875	0.089375	0.08125	-0.02275
44	0.313625	0.307125	0.37375	0.355875	0.342875	0.401375	-0.089375	0.1105	0.011375	0.078	0.182	0.073125
45	0.414375	0.320125	0.38025	0.391625	0.377	0.385125	0.089375	0.06825	0.000269	0.011375	0.0293	-0.0195
46	0.232375	0.294125	0.385125	0.287625	0.364	0.391625	-0.0585	-0.014625	0.02925	0.052	0.053625	-0.017875
47	0.364	0.365625	0.39325	0.307125	0.36725	0.377	0.053625	-0.008125	0.08125	0.056875	0.078	0.060125
48	0.316875	0.284375	0.41275	0.32175	0.5395	0.3835	0.02275	0.0455	-0.008125	0.066625	0.024375	-0.037375
49	0.385125	0.352625	0.469625	0.36725	0.313625	0.463125	-0.037375	0.027625	0.030875	0.052	0.021125	0.021125
50	0.351	0.3445	0.416	0.355875	0.3315	0.394875	0.03575	0.053625	0.082875	0.050375	0.0455	-0.024375
51	0.3575	0.307125	0.3705	0.36075	0.368875	0.4745	0.008125	0.030875	0.01625	0.052	-0.00325	0.076375
52	0.372125	0.312	0.38025	0.385125	0.313625	0.3965	0.105625	0.10075	0.0585	0.10075	0.128375	0.07475
53	0.303875	0.338	0.44525	0.258375	0.38025	0.466375	-0.014625	-0.008125	-0.0195	0.034125	-0.104	-0.0195
54	0.3965	0.429	0.455	0.44525	0.313625	0.455	0.008125	0.021125	-0.00325	0.000577	-0.011375	0.12675
55	0.316875	0.277875	0.398125	0.416	0.443625	0.39975	0.10075	0.02925	0.053625	0.017875	-0.0163	-0.0829
56	0.417625	0.362375	0.49725	0.326625	0.404625	0.398125	-0.013	-0.004875	0.060125	0.011375	0.06175	-0.00325
57	0.326625	0.355875	0.51675	0.39	0.44525	0.463125	0.02275	0.00975	0.039	0.037375	-0.014625	0.056875
58	0.394875	0.3705	0.429	0.3445	0.411125	0.528125	0.052	0.05525	-0.011375	0.060125	0.07475	-0.060125
59	0.446875	0.39975	0.469625	0.456625	0.411125	0.466375	0.063375	0.004875	0.00975	-0.014625	-0.017875	0.10075
60	0.300625	0.42575	0.49075	0.312	0.388375	0.507	0.047125	0.04225	0.050375	0.06175	0.060125	0.07475
61	0.416	0.466375	0.411125	0.401375	0.420875	0.450125	0.021125	0.026	0.0455	0.0455	0.08775	-0.02925
62	0.359125	0.4095	0.4355	0.394875	0.430625	0.476125	0.011375	-0.001625	-0.02925	0.004875	-0.013	0.08775
63	0.427375	0.4615	0.531375	0.430625	0.54925	0.494	0.115375	0.03575	0.065	0.115375	0.08125	0.05525
64	0.453375	0.424125	0.45825	0.404625	0.485875	0.472875	0.008125	0.017875	0.115375	0.0309	0.19175	-0.030875
65	0.404625	0.4095	0.479375	0.37375	0.456625	0.495625	0.050375	0.030875	-0.000676	0.050375	-0.0943	-0.026
66	0.39975	0.381875	0.576875	0.482625	0.53625	0.58175	-0.02275	0.0715	0.08125	0.013	0.050375	-0.0011
67	0.329875	0.41925	0.401375	0.323375	0.378625	0.48425	0.011375	0.017875	0.039	0.030875	0.037375	-0.013
68	0.466375	0.437125	0.51675	0.45175	0.45825	0.463125	0.0325	0.030875	0.03575	0.0309	0.03575	0.15925
69	0.44	0.444	0.556	0.491	0.492	0.572	0.0114	0.0455	0.0699	0.004875	0.0358	-0.102
70	0.403	0.455	0.472875	0.4875	0.47775	0.599625	-0.0195	-0.004875	0.026	-0.017875	-0.0845	0.04875
71	0.450125	0.41925	0.463125	0.5265	0.5525	0.52975	0.026	-0.004875	0.10075	0.09425	-0.0195	0.076375
72	0.43875	0.43875	0.52975	0.424125	0.43225	0.4615	0.024375	-0.02275	0.0975	0.00975	0.073125	0.027625
73	0.372125	0.4745	0.534625	0.39325	0.47775	0.533	0.05525	-0.014625	-0.0065	0.095875	-0.03575	0.050375
74	0.39325	0.3965	0.394875	0.44525	0.38675	0.52325	0.151125	0.069875	0.063375	0.017875	0.065	-0.030875
75	0.3185	0.342875	0.43875	0.437125	0.521625	0.528125	-0.001625	0.060125	-0.039	0.06175	0.066625	0.118625
76	0.51675	0.46475	0.52975	0.455	0.576875	0.531375	-0.066625	-0.00325	0.08125	-0.07475	0.01625	-0.000529
77	0.456625	0.4745	0.502125	0.453375	0.48425	0.59475	0.117	0.092625	-0.0585	0.000199	0.0975	0.05525
78	0.450125	0.41275	0.534625	0.459875	0.442	0.602875	0.013	-0.040625	0.060125	-0.026	-0.026	0.00163
79	0.338	0.469625	0.482625	0.437125	0.508625	0.585	0.095875	0.026	0.017875	-0.013	0.06175	-0.060125
80	0.48425	0.49075	0.537875	0.51025	0.598	0.56875	0.017875	0.065	0.13	-0.017875	0.065	0.112125
81	0.35425	0.43225	0.546	0.45825	0.511875	0.531375	0.053625	-0.0065	-0.0065	-0.0179	0.027625	0.008125
82	0.3575	0.437125	0.453375	0.455	0.54275	0.5915	0.004875	0.04875	-1.46e-05	0.00325	0.013	0.0211
83	0.433875	0.4355	0.4875	0.52975	0.5395	0.59475	0.105625	0.03575	0.102375	-0.0065	0.017875	0.078
84	0.43225	0.456625	0.598	0.4615	0.625625	0.6565	0.0715	-0.001625	0.086125	-0.0179	-0.01625	-0.004875
85	0.476125	0.446875	0.533	0.47125	0.57525	0.628875	-0.000741	-0.00488	-0.00145	0.065	-0.065	0.0764
86	0.4225	0.41925	0.469625	0.5005	0.5265	0.648375	0.151125	0.0325	0.091	0.065	0.043875	-0.013
87	0.39325	0.42575	0.511875	0.50375	0.58825	0.589875	-0.027625	0.079625	0.02925	0.0715	-0.060125	-0.008125
88	0.43225	0.482625	0.489125	0.41275	0.550875	0.65325	0.01625	0.082875	0.134875	0.013	-0.013	0.12025
89	0.507	0.45825	0.482625	0.531375	0.528125	0.615875	0.14625	-0.00325	0.078	-0.052	0.0455	-0.00325
90	0.3575	0.508625	0.580125	0.39	0.6305	0.63375	0.014625	0.086125	-0.047125	0.026	0.02925	0.03575
91	0.39325	0.433875	0.648375	0.44525	0.515125	0.661375	0.024375	0.026	0.053625	0.0455	0.024375	0.0585
92	0.47775	0.377	0.36725	0.5005	0.589875	0.6045	0.017875	0.03575	0.04875	0.00325	0.0065	-0.001
93	0.4875	0.453375	0.51675	0.51025	0.632125	0.70525	0.065	0.008125	0.07475	0.0195	-0.017875	0.099125
94	0.502125	0.4875	0.55575	0.5005	0.59475	0.586625	-0.02275	0.1105	0.063375	0.027625	0.099125	-0.00975
95	0.492375	0.466375	0.51675	0.52975	0.560625	0.690625	0.014625	0.02925	0.039	0.052	0.086125	0.03575
96	0.411125	0.489125	0.45825	0.468	0.609375	0.56875	0.02925	-0.017875	0.104	0.069875	0.04875	0.079625
97	0.463125	0.479375	0.518375	0.5005	0.56225	0.62075	0.1235	-0.0585	0.017875	0.02925	0.011375	-0.021125
98	0.479375	0.559	0.544375	0.521625	0.60775	0.60125	0.017875	0.099125	0.040625	0.034125	0.00325	0.1365
99	0.609375	0.531375	0.609375	0.505375	0.60775	0.62725	0.06825	0.00975	0.0845	0.06825	0.026	-0.0325
100	0.365625	0.459875	0.62075	0.427375	0.550875	0.59475	0.1235	0.063375	0.07475	0.04225	0.017875	0.086125
101	0.463125	0.44525	0.459875	0.5395	0.563875	0.596375	0.04875	0.082875	-0.02925	-0.008125	0.037375	0.011375
102	0.494	0.456625	0.547625	0.4745	0.5395	0.702	0.066625	0.039	0.01625	0.02925	0.08775	0.037375
103	0.43225	0.4485	0.5135	0.51025	0.546	0.615875	0.06825	0.00975	-0.013	0.040625	0.0585	0.00325
104	0.43225	0.481	0.635375	0.495625	0.637	0.65325	0.021125	0.066625	0.040625	-0.00975	-0.0065	-0.00325
105	0.416	0.49075	0.433875	0.48425	0.51025	0.661375	0.151125	0.014625	0.095875	0.00161	0.079625	0.147875
106	0.44525	0.4485	0.550875	0.479375	0.572	0.664625	0.00133	0.0536	0.00488	0.09425	0.0699	0.109
107	0.3835	0.507	0.430625	0.485875	0.5785	0.635375	0.05525	0.013	0.050375	0.02275	-0.037375	0.05525
108	0.51025	0.49725	0.508625	0.572	0.619125	0.73125	-0.069875	0.079625	0.0715	0.039	-0.011375	-0.050375
109	0.440375	0.4875	0.489125	0.489125	0.554125	0.609375	0.076375	0.030875	-0.0585	0.011375	-0.052	0.052
110	0.391625	0.4485	0.521625	0.482625	0.635375	0.661375	-0.004875	0.047125	0.105625	0.05525	0.05525	0.0585
111	0.469625	0.40625	0.53625	0.52975	0.632125	0.632125	0.039	0.08125	0.112125	0.011375	0.086125	0.008125
112	0.4355	0.507	0.50375	0.3965	0.56225	0.69875	0.004875	0.050375	0.07475	0.04875	0.037375	0.065
113	0.489125	0.45175	0.5265	0.550875	0.6175	0.6695	0.0585	0.0845	0.06175	-0.011375	0.034125	0.027625
114	0.453375	0.49075	0.531375	0.40625	0.661375	0.6305	-0.026	0.017875	-0.00975	-0.0065	0.021125	-0.00975
115	0.47125	0.481	0.528125	0.492375	0.58175	0.585	0.037375	0.039	0.037375	0.05525	0.04875	0.108875
116	0.505375	0.479375	0.515125	0.528125	0.6045	0.6695	0.063375	0.076375	0.037375	0.030875	0.128375	-0.086125
117	0.502125	0.440375	0.64675	0.554125	0.715	0.702	0.02925	-0.008125	0.014625	0.060125	-0.039	0.13975
118	0.450125	0.52	0.391625	0.4485	0.6175	0.687375	0.0325	0.0325	0.15275	0.0455	0.073125	-0.000999
119	0.264875	0.43875	0.498875	0.50375	0.638625	0.67925	0.014625	0.089375	-0.034125	0.04875	0.011375	0.008125
120	0.81575	0.664625	0.6565	0.3705	0.625625	0.667875	0.08125	0.014625	0.037375	0.060125	0.014625	0.07475
121	0.528125	0.455	0.576875	0.58175	0.68575	0.638625	-0.0455	0.008125	0.02925	0.021125	0.04875	-0.105625
122	0.394875	0.446875	0.567125	0.437125	0.58825	0.73775	0.08125	0.004875	0.014625	0.026	0.034125	0.079625
123	0.466	0.523	0.611	0.514	0.608	0.626	0.119	0.0455	0.0553	0.065	0.101	0.0146
124	0.511875	0.521625	0.58175	0.469625	0.648375	0.72475	0.00325	0.102375	0.004875	0.0975	0.128375	0.06825
125	-0.008125	0.385125	0.34125	0.52325	0.63375	0.66625	0.10075	0.0195	0.021125	0.050375	0.06825	0.024375
126	0.858	0.7345	0.6565	0.417625	0.59475	0.6175	-0.086125	-0.03575	0.0585	-0.050375	0.053625	-0.02275
127	0.47775	0.49725	0.54275	0.637	0.788125	0.7475	0.04875	-0.060125	-0.03575	0.0553	0.0325	0.017875
128	0.427375	0.489125	0.58825	0.560625	0.635375	0.749125	0.060125	-0.00157	0.0845	0.00975	0.0699	-0.0179
129	0.416	0.61425	0.456625	0.511875	0.6825	0.62075	0.104	0.089375	0.027625	0.013	0.078	0.052
130	0.287625	0.586625	0.492375	0.403	0.6435	0.700375	0.056875	0.043875	0.112125	0.056875	0.092625	0.043875
131	0.50375	0.50375	0.547625	0.6955	0.836875	0.84175	0.12025	0.040625	0.008125	0.065	0.0325	-0.026
132	0.4615	0.498875	0.612625	0.40625	0.586625	0.635375	0.121875	0.02275	0.1105	0.127	0.10725	0.157625
133	0.374	0.51	0.523	0.471	0.579	0.622	0.0683	0.0146	0.065	0.0715	0.0829	0.0553
134	0.466375	0.4875	0.54925	0.52325	0.68575	0.806	-0.040625	-0.043875	0.004875	0.0065	-0.01625	-0.060125
135	0.273	0.440375	0.4875	0.411125	0.521625	0.61425	0.00325	0.013	0.0845	-0.017875	0.08125	0.13
136	0.546	0.58825	0.702	0.677625	0.745875	0.78975	0.10075	0.02275	0.034125	0.043875	0.037375	0.040625
137	0.381875	0.453375	0.40625	0.442	0.598	0.570375	-0.047125	-0.02275	0.069875	0.0195	0.066625	0.02275
138	0.476125	0.502125	0.524875	0.6045	0.697125	0.833625	0.099125	0.095875	0.021125	0.040625	0.0455	0.08775
139	0.34125	0.430625	0.505375	0.440375	0.635375	0.60775	0.0845	0.00975	0.065	-0.013	0.037375	0.00325
140	0.479375	0.57525	0.5395	0.495625	0.7085	0.736125	-0.030875	-0.008125	0.027625	0.0195	-0.017875	0.001625
141	0.4	0.421	0.54	0.423	0.582	0.681	0.00325	0.0146	-0.0065	0.034125	0.0731	0.0829
142	0.4615	0.5265	0.554125	0.56875	0.687375	0.77025	0.086125	0.017875	-0.013	-0.01625	0.08125	-0.024375
143	0.388375	0.4355	0.4615	0.43875	0.57525	0.602875	0.0845	0.004875	-0.030875	0.021125	0.030875	-0.05525
144	0.5265	0.51025	0.546	0.58825	0.687375	0.823875	0.039	0.0585	0.063375	0.040625	0.091	0.063375
145	0.3835	0.476125	0.4615	0.32825	0.62725	0.593125	0.079625	-0.011375	0.030875	-0.02275	0.014625	0.03575
146	0.567125	0.46475	0.619125	0.5525	0.628875	0.65325	0.08125	0.030875	-0.02925	0.0195	0.063375	0.030875
147	0.31525	0.468	0.52	0.4615	0.619125	0.677625	0.121875	0.069875	0.079625	0.0845	0.099125	0.115375
148	0.4615	0.541125	0.518375	0.5525	0.67275	0.754	-0.082875	0.0195	-0.037375	-0.004875	-0.02275	0.034125
149	0.437125	0.43225	0.51675	0.476125	0.602875	0.728	0.004875	0.07475	-0.017875	0.082875	0.063375	0.0455
150	0.398125	0.482625	0.4875	0.45825	0.641875	0.71825	0.102375	0.065	0.073125	0.06175	0.034125	0.0455
151	0.524875	0.469625	0.489125	0.479375	0.550875	0.62075	0.053625	0.027625	0.014625	-0.0455	-0.043875	-0.011375
152	0.456625	0.505375	0.498875	0.531375	0.6435	0.6045	-0.027625	0.052	0.014625	-0.024375	-0.008125	0.095875
153	0.313625	0.49075	0.52	0.505375	0.65975	0.793	0.0845	0.008125	0.02275	-0.000953	0.066625	0.0065
154	0.463125	0.469625	0.482625	0.554125	0.693875	0.726375	-0.004875	0.027625	0.0455	0.039	-0.00975	0.0374
155	0.476125	0.521625	0.51675	0.472875	0.5915	0.7735	0.089375	0.0585	0.053625	0.092625	0.108875	0.144625
156	0.468	0.411125	0.5005	0.446875	0.648375	0.67925	0.039	0.00325	0.0195	0.024375	0.07475	0.0195
157	0.39	0.518375	0.52325	0.459875	0.700375	0.637	0.026	0.095875	0.030875	0.06175	0.0715	0.017875
158	0.442	0.398125	0.511875	0.54275	0.6435	0.858	0.063375	0.004875	-0.040625	0.0991	0.066625	0.011375
159	0.531	0.432	0.479	0.462	0.577	0.644	-0.00975	0.00813	0.0731	-0.00325	0.0666	0.00488
160	0.49075	0.4485	0.463125	0.388375	0.58825	0.7475	0.017875	0.0195	0.00325	0.0163	0.030875	0.02275
161	0.46	0.504	0.588	0.462	0.658	0.645	-0.0163	-0.0455	-0.078	-0.000834	-0.0358	0.026
162	0.46475	0.494	0.4355	0.52	0.60125	0.726375	0.082875	0.09425	0.02275	0.037375	0.0878	0.0666
163	0.4225	0.456625	0.495625	0.469625	0.67925	0.66625	0.13325	0.117	-0.047125	0.04225	-0.014625	0.05525
164	0.37375	0.531375	0.51675	0.443625	0.637	0.651625	0.060125	0.034125	0.047125	-0.0065	0.017875	0.053625
165	0.524875	0.459875	0.55575	0.586625	0.65325	0.67275	0.079625	0.0585	0.079625	0.082875	0.07475	0.076375
166	0.43875	0.511875	0.5655	0.528125	0.7215	0.69875	-0.06825	0.014625	0.053625	0.04225	0.06825	0.066625
167	0.385125	0.47125	0.495625	0.456625	0.606125	0.693875	0.060125	0.060125	0.086125	0.05525	0.02925	0.017875
168	0.45825	0.47125	0.479375	0.598	0.671125	0.77675	0.069875	0.039	0.105625	0.0926	-0.011375	0.0455
169	0.354	0.434	0.449	0.499	0.632	0.676	0.0228	0.0179	0.0325	0.050375	-0.0211	0.00488
170	0.4615	0.45825	0.482625	0.463125	0.6955	0.703625	0.076375	0.095875	0.030875	0.053625	0.12025	0.011375
171	0.381875	0.442	0.61425	0.49075	0.64675	0.680875	0.05525	0.050375	0.050375	0.106	0.004875	0.1365
172	0.3835	0.463125	0.3705	0.424125	0.606125	0.676	0.104	-0.000714	-0.026	0.04225	0.106	0.0406
173	0.505375	0.50375	0.495625	0.544375	0.628875	0.66625	-0.073125	-0.01625	0.024375	0.092625	0.040625	-0.026
174	0.39325	0.469625	0.48425	0.446875	0.64675	0.628875	0.04875	0.050375	0.0455	0.030875	0.07475	0.06175
175	0.394875	0.404625	0.518375	0.560625	0.648375	0.64675	0.079625	0.02275	-0.02925	0.086125	0.050375	0.014625
176	0.466375	0.505375	0.573625	0.49725	0.76375	0.69225	-0.014625	0.05525	0.056875	0.091	0.099125	0.0325
177	0.437125	0.453375	0.495625	0.494	0.5265	0.67275	-0.02275	0.027625	0.00325	0.00325	-0.034125	0.053625
178	0.372125	0.479375	0.534625	0.518375	0.791375	0.7475	-0.017875	0.09425	0.063375	0.099125	0.069875	-0.014625
179	0.0975	0.128375	0.37375	0.437125	0.658125	0.702	0.10725	0.095875	-0.0715	0.0325	0.030875	-0.017875
180	0.50375	0.498875	0.547625	0.404625	0.424125	0.4745	-0.099125	0.037375	0.086125	-0.00162	0.039	0.0455
181	0.407875	0.511875	0.55575	0.355875	0.482625	0.687375	0.086125	0.086125	0.08775	0.065	0.0715	0.000376
182	0.502125	0.429	0.54925	0.534625	0.807625	0.741	0.02275	0.004875	0.05525	-0.014625	-0.011375	-0.039
183	0.377	0.47125	0.463125	0.3965	0.511875	0.645125	0.026	0.04875	0.105625	-0.013	-0.0195	0.0715
184	0.307125	0.430625	0.593125	0.232375	0.355875	0.34775	0.04875	0.04875	0.00975	0.053625	0.11375	0.0195
185	0.557375	0.482625	0.505375	0.715	0.8775	0.986375	-0.125125	0.01625	-0.06825	-0.013	-0.021125	-0.0325
186	0.325	0.39325	0.4485	0.221	0.476125	0.51025	0.09425	0.014625	0.125125	0.030875	0.014625	0.0585
187	0.466375	0.414375	0.459875	0.693875	0.771875	0.76375	-0.00975	0.011375	0.069875	0.04875	0.040625	0.008125
188	0.41925	0.442	0.54925	0.381875	0.518375	0.6695	-0.079625	-0.034125	-0.008125	0.00975	0.043875	0.065
189	0.50375	0.453375	0.628875	0.43875	0.749125	0.6435	0.138125	0.0845	-0.001625	0.060125	0.154375	0.047125
190	0.36075	0.541125	0.489125	0.4095	0.49725	0.66625	0.013	-0.017875	0.040625	-0.0114	0.008125	0.024375
191	0.332	0.414	0.4	0.405	0.769	0.744	0.0065	0.0211	-0.0211	-0.011375	-0.0114	0.0195
192	0.41925	0.456625	0.49725	0.45825	0.54925	0.677625	0.0325	-0.014625	-0.04875	0.014625	-0.021125	0.013
193	0.466375	0.482625	0.528125	0.450125	0.715	0.702	0.1105	0.06825	0.030875	0.027625	0.024375	0.078
194	0.4485	0.508625	0.502125	0.4225	0.479375	0.69225	-0.069875	0.034125	0.091	0.056875	-0.00112	-0.0211
195	0.47775	0.472875	0.47775	0.430625	0.6955	0.755625	0.0455	0.008125	0.02275	0.05525	0.102375	0.00975
196	0.52975	0.492375	0.42575	0.498875	0.6435	0.7215	0.1105	0.00975	-0.0195	-0.01625	-0.014625	0.001625
197	0.381875	0.416	0.495625	0.437125	0.573625	0.684125	0.047125	-0.024375	0.06175	-0.000424	0.060125	0.0715
198	0.42575	0.524875	0.560625	0.468	0.76375	0.74425	-0.056875	-0.00975	0.050375	-0.040625	-0.0634	0.0569
199	0.375375	0.4485	0.46475	0.424125	0.507	0.697125	-0.03575	0.0325	0.014625	0.00139	0.014625	-0.02275
200	0.47125	0.429	0.468	0.4615	0.703625	0.71825	0.014625	0.0585	0.091	0.06825	-0.0114	0.107
201	0.430625	0.4355	0.429	0.466375	0.710125	0.6955	0.069875	0.024375	-0.021125	0.00975	0.026	0.0065
202	0.398125	0.507	0.498875	0.585	0.702	0.6695	-0.00325	0.06175	0.047125	-0.063375	0.037375	0.030875
203	0.492375	0.476125	0.5265	0.453375	0.51025	0.62725	0.069875	-0.011375	-0.00325	0.04875	0.053625	0.128375
204	0.430625	0.498875	0.52	0.495625	0.690625	0.728	0.104	0.043875	-0.0325	0.04225	0.001625	0.0715
205	0.339625	0.3965	0.378625	0.537875	0.74425	0.719875	-0.13	0.021125	0.004875	0.024375	-0.017875	-0.063375
206	0.323375	0.433875	0.476125	0.476125	0.62075	0.706875	0.177125	0.030875	0.0975	0.052	0.0715	0.00975
207	0.489125	0.456625	0.4875	0.4745	0.5265	0.716625	-0.06825	0.01625	0.1235	0.00131	0.08775	-0.0065
208	0.37375	0.414375	0.442	0.508625	0.728	0.723125	0.131625	0.02275	0.01625	-0.011375	0.0163	0.00325
209	0.368875	0.456625	0.502125	0.450125	0.557375	0.637	0.167375	0.040625	0.118625	0.03575	0.07475	0.082875
210	0.42575	0.3705	0.472875	0.43875	0.612625	0.749125	-0.01625	-0.013	-0.050375	-0.004875	-0.06175	-0.0325
211	0.32825	0.498875	0.521625	0.5005	0.661375	0.667875	0.034125	-0.00325	0.060125	0.027625	0.10725	-0.0195
212	0.437125	0.401375	0.5135	0.443625	0.684125	0.710125	0.082875	0.013	-0.013	0.078	0.065	0.047125
213	0.403	0.354	0.51	0.504	0.551	0.642	0.0813	-0.00488	0.0601	0.021125	0.124	-0.00488
214	0.466375	0.502125	0.507	0.41275	0.63375	0.6435	0.069875	0.037375	-0.0065	0.082875	0.039	-0.011375
215	0.323375	0.411125	0.508625	0.47775	0.62725	0.703625	0.066625	0.017875	-0.02925	0.00325	0.00975	-0.026
216	0.359125	0.479375	0.459875	0.476125	0.6825	0.73775	-0.141375	0.024375	0.112125	0.03575	-0.008125	0.043875
217	0.495625	0.443625	0.534625	0.459875	0.560625	0.667875	0.160875	0.0455	-0.040625	0.108875	0.0455	-0.043875
218	0.349375	0.459875	0.463125	0.5005	0.69875	0.693875	-0.079625	0.034125	0.03575	0.00975	-0.0195	-0.043875
219	0.34775	0.472875	0.472875	0.5005	0.66625	0.75725	-0.039	0.0585	0.052	0.0585	0.026	0.047125
220	0.342875	0.38675	0.407875	0.368875	0.567125	0.61425	0.040625	-0.0455	0.06175	-0.00488	-0.0065	0.0325
221	0.3445	0.352625	0.45175	0.420875	0.596375	0.62075	-0.05525	0.0455	9.32e-05	0.069875	0.104	0.013
222	0.494	0.427375	0.528125	0.47125	0.806	0.65325	-0.034125	0.06825	0.04225	0.021125	-0.078	0.115375
223	0.3445	0.407875	0.51675	0.368875	0.43875	0.60125	0.16575	0.034125	0.173875	0.0455	0.004875	0.0065
224	0.36075	0.440375	0.54275	0.47125	0.700375	0.6565	0.03575	0.0325	0.089375	0.039	0.151125	-0.0195
225	0.375375	0.476125	0.437125	0.4745	0.648375	0.687375	-0.0845	0.08775	0.00134	-0.01625	0.0488	0.0553
226	0.333125	0.429	0.466375	0.378625	0.6435	0.65	0.014625	0.07475	0.040625	-0.013	0.089375	0.095875
227	0.472875	0.39	0.45175	0.450125	0.58175	0.599625	0.17875	0.030875	0.060125	0.05525	0.0845	0.053625
228	0.3315	0.52325	0.55575	0.446875	0.788125	0.687375	-0.099125	0.079625	0.040625	0.0228	-0.037375	-0.0195
229	0.447	0.444	0.458	0.502	0.569	0.697	0.0975	0.0325	0.0975	0.039	0.052	0.0569
230	0.372125	0.47775	0.49725	0.391625	0.557375	0.622375	-0.037375	0.066625	0.06175	-0.030875	0.050375	0.0585
231	0.33475	0.476125	0.4875	0.368875	0.5265	0.671125	0.0975	0.013	0.0975	0.06825	0.04875	0.06175
232	0.401375	0.48425	0.482625	0.420875	0.71825	0.6955	0.02925	0.034125	-0.011375	0.030875	-0.034125	-0.07475
233	0.417625	0.420875	0.5525	0.446875	0.47125	0.560625	-0.08775	-0.021125	0.014625	0.01625	-0.004875	-0.008125
234	0.359125	0.482625	0.468	0.381875	0.7345	0.767	0.216125	0.108875	0.052	0.039	0.04225	0.0585
235	0.44525	0.4355	0.507	0.485875	0.492375	0.5915	0.04225	0.086125	0.040625	0.06175	0.08125	0.04225
236	0.3185	0.468	0.430625	0.377	0.745875	0.689	0.043875	0.024375	0.001625	0.037375	0.001625	0.052
237	0.450125	0.45175	0.466375	0.46475	0.65975	0.663	-0.008125	-0.03575	0.073125	0.040625	0.079625	0.034125
238	0.338	0.42575	0.479375	0.446875	0.583375	0.632125	0.1365	0.02275	0.0325	0.069875	0.008125	0.0195
239	0.37375	0.47775	0.476125	0.479375	0.58825	0.680875	-0.024375	0.0195	0.004875	0.060125	0.00325	0.095875
240	0.372125	0.4485	0.364	0.43225	0.56225	0.64025	0.156	0.017875	0.177125	0.0585	0.1365	0.021125
241	0.405	0.431	0.463	0.455	0.567	0.637	0.0731	-0.0195	-0.0179	0.052	0.039	-0.039
242	0.34775	0.495625	0.596375	0.45825	0.713375	0.677625	0.052	0.037375	-0.013	0.021125	0.021125	-0.000447
243	0.39	0.482625	0.329875	0.495625	0.60775	0.628875	-0.138125	-0.039	-0.008125	-0.07475	0.000415	0.0829
244	0.329875	0.416	0.38025	0.388375	0.57525	0.70525	0.069875	-0.011375	0.04225	0.02275	0.063375	0.037375
245	0.44525	0.482625	0.4875	0.51675	0.637	0.664625	-0.02925	0.0455	0.04875	-0.063375	0.011375	0.079625
246	0.41275	0.4485	0.450125	0.4225	0.583375	0.65975	0.147875	0.024375	-0.082875	0.06175	0.03575	0.04875
247	0.50375	0.3705	0.4355	0.420875	0.5525	0.637	-0.004875	0.043875	0.09425	0.0585	0.0065	0.037375
248	0.346125	0.466375	0.498875	0.394875	0.622375	0.645125	0.0455	-0.040625	0.037375	0.00975	0.078	0.013
249	0.427375	0.43225	0.476125	0.3575	0.4095	0.632125	0.104	0.065	0.0195	0.00975	0.04225	0.01625
250	0.437125	0.427375	0.498875	0.40625	0.572	0.648375	0.030875	0.01625	0.047125	0.050375	0.08125	0.089375
251	0.4095	0.391625	0.476125	0.388375	0.624	0.66625	0.104	-0.0585	0.013	0.017875	0.027625	0.004875
252	0.28275	0.430625	0.580125	0.429	0.546	0.66625	-0.004875	-0.027625	0.0325	-0.02925	0.034125	-0.0585
253	0.3575	0.508625	0.41275	0.388375	0.635375	0.762125	-0.047125	0.060125	0.030875	0.1235	-0.013	0.06175
254	0.49075	0.437125	0.51025	0.440375	0.6305	0.65	0.004875	0.092625	0.1235	0.043875	0.06175	0.0715
255	0.364	0.342875	0.455	0.417625	0.52975	0.622375	0.02925	0.02925	0.050375	0.0455	0.105625	0.079625
256	0.368875	0.40625	0.455	0.388375	0.64025	0.641875	0.000737	0.0813	0.0309	0.069875	-0.00975	0.00325
257	0.30875	0.49725	0.47125	0.424125	0.511875	0.687375	0.144625	0.053625	0.076375	0.05525	0.004875	0.0585
258	0.36075	0.43225	0.479375	0.4225	0.554125	0.611	-0.04875	0.039	0.0585	0.066625	0.0585	0.056875
259	-0.46475	0.36725	0.45825	0.39	0.518375	0.687375	0.024375	0.065	-0.014625	-0.05525	-0.0325	-0.014625
260	0.853125	0.433875	0.443625	0.41925	0.5525	0.5915	0.017875	0.0195	0.053625	0.014625	0.0325	0.092625
261	0.570375	0.398125	0.492375	0.375375	0.609375	0.609375	-0.073125	0.017875	-0.03575	0.004875	-0.03575	-0.0065
262	0.56225	0.45175	0.51675	0.362375	0.5785	0.697125	-0.0585	0.004875	0.030875	0.026	0.000261	-0.0163
263	0.47775	0.404625	0.430625	0.364	0.5265	0.664625	0.160875	-0.02925	0.037375	0.06175	-0.102375	0.047125
264	0.287625	0.416	0.453375	0.36725	0.53625	0.6435	-0.13325	0.01625	-0.00325	0.0455	0.014625	0.000859
265	0.307125	0.42575	0.502125	0.42575	0.7475	0.638625	-0.00325	0.013	-0.00975	0.043875	0.092625	-0.017875
266	0.299	0.388375	0.49725	0.39325	0.528125	0.632125	-0.052	0.073125	0.021125	0.101	-0.039	0.079625
267	0.455	0.379	0.475	0.366	0.489	0.58	-0.0114	0.0228	0.141	-0.02275	-0.0471	0.124
268	0.325	0.34125	0.485875	0.414375	0.609375	0.638625	0.105625	0.01625	0.09425	0.00102	0.053625	-0.043875
269	0.372125	0.3445	0.385125	0.316875	0.4485	0.547625	-0.011375	0.050375	0.024375	-0.07475	0.0699	-0.0439
270	0.364	0.391625	0.443625	0.365625	0.54925	0.586625	0.11375	0.09425	0.076375	0.333125	0.23725	0.19825
271	0.437125	0.420875	0.4745	0.368875	0.51025	0.654875	0.1105	0.082875	0.147875	-0.151125	-0.138125	-0.170625
272	0.300625	0.394875	0.43875	0.346125	0.6435	0.632125	-0.199875	-0.08775	-0.0455	-0.02925	0.0195	-0.027625
273	0.455	0.411125	0.378625	0.39	0.687375	0.585	0.13975	0.086125	0.047125	0.07475	0.1105	-0.00156
274	0.342875	0.378625	0.424125	0.4615	0.463125	0.5785	-0.00325	0.04225	0.186875	0.078	0.04875	0.105625
275	0.3185	0.362375	0.489125	0.36075	0.550875	0.573625	0.02275	0.08125	0.001625	0.102375	0.0195	0.01625
276	0.238875	0.455	0.3835	0.38025	0.4485	0.580125	0.10075	0.03575	0.037375	0.219375	0.167375	0.1885
277	0.541125	0.403	0.476125	0.455	0.716625	0.6305	-0.040625	0.091	0.117	-0.2405	-0.2015	-0.1235
278	0.378625	0.411125	0.38675	0.385125	0.528125	0.57525	0.09425	-0.060125	-0.011375	-0.00325	0.082875	-0.0065
279	0.336375	0.377	0.39	0.3835	0.47125	0.622375	0.063375	0.039	0.017875	0.00104	-0.0195	-0.00975
280	0.25675	0.427375	0.46475	0.442	0.505375	0.559	-0.0325	0.0325	0.0585	-0.004875	0.0163	-0.0423
281	0.3575	0.41275	0.385125	0.3965	0.531375	0.638625	0.102375	0.021125	0.0975	0.008125	0.102375	-0.004875
282	0.403	0.430625	0.437125	0.417625	0.546	0.61425	0.060125	0.0455	0.03575	0.02925	0.047125	-0.01625
283	0.316875	0.414375	0.466375	0.43225	0.612625	0.5915	-0.06825	0.011375	-0.027625	-0.0195	0.05525	0.021125
284	0.440375	0.3315	0.521625	0.433875	0.521625	0.6045	-0.026	0.001625	0.12675	0.000924	0.047125	0.07475
285	0.27625	0.388375	0.39325	0.36075	0.455	0.5655	0.1625	0.0195	0.034125	0.0195	0.00103	-0.0195
286	0.300625	0.372125	0.391625	0.385125	0.52325	0.658125	0.027625	-0.00325	0.039	-0.030875	0.04875	0.021125
287	0.36075	0.456625	0.43875	0.36725	0.5525	0.624	-0.030875	0.10075	0.004875	0.008125	0.04225	0.0065
288	0.323375	0.4225	0.446875	0.359125	0.550875	0.5525	-0.196625	-0.004875	0.03575	-0.00975	0.052	0.063375
289	0.223	0.332	0.401	0.348	0.546	0.593	0.0634	-0.0114	0.0423	0.04875	0.00086	-0.0861
290	0.4355	0.450125	0.404625	0.364	0.534625	0.534625	0.131625	0.10725	0.040625	0.0325	0.08125	0.008125
291	0.424125	0.3835	0.453375	0.377	0.554125	0.585	0.04875	0.060125	-0.0325	0.04875	-0.030875	0.014625
292	0.351	0.39325	0.453375	0.3835	0.534625	0.641875	0.05525	0.0065	0.053625	0.0683	0.021125	0.011375
293	0.367	0.406	0.393	0.439	0.44	0.556	0.101	0.0504	0.0244	0.050375	0.00488	-0.0179
294	0.303875	0.385125	0.417625	0.33475	0.511875	0.5135	-0.04875	0.014625	0.017875	0.024375	0.04875	-0.0325
295	0.3705	0.336375	0.43875	0.294125	0.508625	0.498875	0.0325	0.053625	0.0715	0.037375	0.02275	-0.017875
296	0.310375	0.368875	0.479375	0.37375	0.560625	0.544375	0.105625	0.063375	0.0455	0.0195	0.0715	0.082875
297	0.3575	0.4095	0.456625	0.346125	0.482625	0.612625	0.108875	0.013	0.0065	0.011375	0.076375	0.014625
298	0.37375	0.38675	0.430625	0.365625	0.51025	0.554125	-0.039	0.078	0.0585	0.053625	0.02925	0.024375

## Sheet: Fig3h
Fig3h
	Isotype Ctrl					αLyve1- Block
7	1.03813	1.35816	1.17084			0.252652	0.458859	0.470486
19	0.901927	0.579621	0.766599			0.539079	0.611052	0.647987
	Isotype Ctrl					αJam-A Block
7	1.30328	1.63164	1.24624			0.876243	0.813957	0.684046
19	0.750052	0.647664	0.867006			0.571108	0.446674	0.744857
	Isotype Ctrl					αCD99 Block
7	1.48743	1.28803	1.71559			0.863564	0.710887	0.642259
19	0.502628	1.02332	0.60829			0.842224	0.736554	0.626394

## Sheet: Fig3i
Fig3i
	7					19
1	0.501546	0.729154	0.602137	0.770702	0.839809	0.540497	0.300547	0.58217	0.485683	0.735936

## Sheet: Fig3j
Fig3j
	Isotype Ctrl					Block
7	1.3519	1.46136	1.71112			0.0591514	0.0500387	0.0651994
19	0.731787	0.892248	1.0841			0.063348	0.105301	0.0932671

## Sheet: Fig3k
Fig3k
	Isotype Ctrl						Block
7	1.95332	1.71329	2.21866	1.25974	1.64615	1.52358	0.294381	0.598531	0.459302	0.437959	0.521335	0.461318
19	0.750551	0.864308	0.883819	0.626546	0.613845	0.869398	0.584205	0.45225	0.497016	0.338784	0.438836	0.439449

[truncated: 1 more sheets: Fig3l]
