# Supplementary material for: Circadian clocks guide dendritic cells into skin lymphatics
Source: Nat Immunol. 2021 Oct 18;22(11):1375–81. doi: 10.1038/s41590-021-01040-x (PMC8553624; doi:10.1038/s41590-021-01040-x)
Supplement: Supplementary file 10 — Statistical and imaging source data. [file 41590_2021_1040_MOESM10_ESM.xlsx]

## Sheet: Fig4a
Fig4a
	WT					endo KO
7	1.17679	1.29835	1.59854	1.21259		0.547683	0.548556	0.747502
19	0.658661	0.730793	0.780623	0.612371		0.637189	0.891021	0.965013
	WT					exo KO
7	1.34044	2.67229	2.9913	1.43867	1.85306	0.715871	0.882677	0.765462	0.686419
19	0.631898	0.825628	0.602614	0.782701	0.750194	0.95278	0.907402	0.598975	1.14051	0.653094

## Sheet: Fig4b
Fig4b
	WT					endo KO
7	1.21729	1.23916	1.68148	1.22331		0.288903	0.166187	0.539715	0.749904
19	0.965386	0.431572	1.1178	0.556204		0.770417	0.755051	0.424965	0.485851	0.658613
	WT					exo KO
7	2.11719	2.2315	2.68676	2.46776		0.644812	1.36374	0.895098
19	0.418369	0.7008	1.11111	0.583592		1.2243	0.554068	0.732395

## Sheet: Fig4c
Fig4c
	WT					KO
7	1.28243	1.9431	1.41102	1.89941		0.906116	1.09499	1.30401	0.889789	1.23853
19	0.695334	0.840125	0.803321	0.905783		0.828723	0.954261	0.852856	0.976197	0.969933

## Sheet: Fig4d
Fig4d
	WT						Per2dKO						Bmal1KO
36	2.48261	2.80932	2.33642	2.46446	3.09261	1.9662	3.17642	2.11927	2.20594				2.67915	2.33221	2.06682
24	1.35771	1.70449	1.17931				2.39881	1.80134	1.91703				2.17037	2.59261	2.18725

## Sheet: Fig4e
Fig4e
Time [min]	wt 24			wt 36			ko 24			ko 36
30	0.079625	0.17225	0.021125	0.138125	0.235625	0.225875		0.134875	0.21125		0.06175	0.10725
31	0.00325	-0.00488	0.0585	0.124	0.185	0.169		0.122	0.223		0.219	0.122
32	0.156	0.164125	0.06175	0.2145	0.190125	0.180375		0.196625	0.169		0.108875	0.078
33	0.053625	-0.0065	0.040625	0.195	0.19825	0.2015		0.117	0.21775		0.182	0.19175
34	0.0878	0.193	-0.0374	0.164	0.195	0.226		0.185	0.25		0.0943	0.0748
35	0.0585	0.121875	0.13975	0.2015	0.115375	0.1495		0.151125	0.206375		0.221	0.169
36	0.117	0.12675	0.06175	0.216125	0.238875	0.17875		0.128375	0.2015		0.108875	0.086125
37	-0.00975	0.0683	-0.0764	0.195	0.221	0.223		0.151	0.237		0.176	0.159
38	0.2665	0.14625	0.16575	0.271375	0.206375	0.221		0.089375	0.251875		0.108875	0.164125
39	0.30225	0.141375	0.099125	0.196625	0.22425	0.206375		0.151125	0.2015		0.247	0.143
40	-0.0309	0.176	0.00813	0.239	0.237	0.237		0.198	0.2		0.115	0.0845
41	0.134875	0.04225	0.065	0.245375	0.1625	0.216125		0.1755	0.261625		0.190125	0.23725
42	0.095875	0.186875	0.147875	0.235625	0.208	0.186875		0.193375	0.186875		0.1235	0.134875
43	0.21	0.102	-0.0374	0.245	0.112	0.232		0.218	0.268		0.2	0.166
44	0.0715	0.104	0.11375	0.2535	0.245375	0.169		0.203125	0.216125		0.102375	0.125125
45	0.0975	0.144625	0.078	0.1885	0.186875	0.255125		0.221	0.251875		0.216125	0.25025
46	0.26	0.12	-0.0406	0.242	0.198	0.223		0.164	0.28		0.101	0.0894
47	0.143	0.15925	0.14625	0.23075	0.234	0.2145		0.190125	0.221		0.238875	0.238875
48	0.082875	0.1625	0.0455	0.27625	0.25675	0.287625		0.219375	0.255125		0.138125	0.17875
49	0.145	0.166	0.0504	0.247	0.26	0.219		0.174	0.286		0.276	0.206
50	0.1495	0.08125	0.001625	0.26975	0.25675	0.234		0.219375	0.274625		0.143	0.144625
51	0.17875	0.2275	0.156	0.2405	0.284375	0.25025		0.212875	0.28275		0.225875	0.310375
52	0.267	0.197	0.0634	0.284	0.224	0.249		0.257	0.254		0.104	0.128
53	0.1625	0.151125	0.06175	0.25675	0.24375	0.20475		0.271375	0.320125		0.235625	0.18525
54	0.092625	0.13	0.1105	0.307125	0.24375	0.245375		0.2275	0.234		0.1365	0.193375
55	0.167	0.109	0.0845	0.284	0.299	0.27		0.255	0.224		0.226	0.27
56	0.156	0.258375	0.056875	0.195	0.26	0.2535		0.147875	0.32175		0.147875	0.157625
57	0.35425	0.0975	0.173875	0.281125	0.294125	0.221		0.209625	0.25675		0.313625	0.20475
58	0.0423	0.052	0.106	0.301	0.309	0.242		0.14	0.213		0.0731	0.148
59	0.234	0.242125	0.0195	0.286	0.23725	0.313625		0.287625	0.329875		0.238875	0.232375
60	0.1625	0.23725	0.131625	0.28275	0.268125	0.271375		0.23725	0.261625		0.151125	0.193375
61	0.187	0.15	0.12	0.252	0.377	0.218		0.195	0.224		0.249	0.289
62	0.1365	0.180375	0.034125	0.39975	0.333125	0.32175		0.273	0.404625		0.169	0.170625
63	0.143	0.144625	0.15275	0.23725	0.229125	0.196625		0.164125	0.1885		0.33475	0.28275
64	0.271	0.203	0.0374	0.291	0.294	0.234		0.224	0.224		0.127	0.135
65	0.212875	0.1495	0.089375	0.3055	0.29575	0.3185		0.271375	0.34775		0.307125	0.3055
66	0.238875	0.208	0.13975	0.349375	0.25025	0.326625		0.242125	0.2925		0.1495	0.208
67	-0.00975	0.167	0.0179	0.284	0.278	0.244		0.203	0.15		0.299	0.286
68	0.219375	0.063375	0.1755	0.29575	0.258375	0.326625		0.2795	0.437125		0.099125	0.14625
69	0.203125	0.32825	0.118625	0.377	0.312	0.264875		0.255125	0.229125		0.3185	0.310375
70	0.0813	0.114	0.078	0.314	0.267	0.291		0.26	0.333		0.189	0.198
71	0.229125	0.271375	0.177125	0.3055	0.316875	0.346125		0.212875	0.329875		0.32825	0.299
72	0.2145	0.247	0.095875	0.36725	0.36075	0.271375		0.316875	0.277875		0.160875	0.19825
73	0.286	0.195	0.0845	0.314	0.288	0.306		0.224	0.322		0.372	0.234
74	0.182	0.21775	0.15275	0.30225	0.3315	0.346125		0.3055	0.364		0.209625	0.24375
75	0.177125	0.186875	0.05525	0.300625	0.34775	0.26975		0.258375	0.238875		0.310375	0.362375
76	0.145	0.158	0.0829	0.314	0.278	0.302		0.283	0.314		0.193	0.221
77	0.2665	0.251875	0.117	0.346125	0.294125	0.300625		0.29575	0.364		0.32175	0.351
78	0.21125	0.092625	0.08125	0.35425	0.313625	0.368875		0.33475	0.2925		0.17875	0.245375
79	0.229	0.237	0.124	0.301	0.34	0.325		0.223	0.364		0.343	0.309
80	0.160875	0.2405	0.128375	0.39325	0.310375	0.35425		0.312	0.3055		0.232375	0.195
81	0.18525	0.065	0.063375	0.299	0.36075	0.2795		0.25025	0.281125		0.352625	0.310375
82	0.273	0.377	0.167	0.397	0.302	0.387		0.338	0.335		0.145	0.198
83	0.160875	0.15275	0.108875	0.36075	0.31525	0.281125		0.25675	0.3055		0.394875	0.307125
84	0.23725	0.21775	0.024375	0.377	0.339625	0.23725		0.28925	0.3965		0.196625	0.221
85	0.289	0.242	0.145	0.332	0.371	0.325		0.296	0.328		0.371	0.356
86	0.212875	0.154375	0.030875	0.313625	0.3315	0.375375		0.2535	0.20475		0.19825	0.274625
87	0.170625	0.073125	0.173875	0.35425	0.338	0.277875		0.297375	0.4615		0.3575	0.268125
88	0.169	0.384	0.109	0.353	0.286	0.302		0.27	0.319		0.257	0.32
89	0.26975	0.216125	0.026	0.338	0.401375	0.355875		0.3055	0.286		0.378625	0.372125
90	0.157625	0.169	0.12675	0.34775	0.23725	0.30875		0.294125	0.349375		0.258375	0.248625
91	0.202	0.192	0.0959	0.348	0.379	0.361		0.263	0.293		0.314	0.28
92	0.14625	0.039	0.128375	0.359125	0.32175	0.286		0.255125	0.359125		0.222625	0.2535
93	0.2015	0.329875	0.229125	0.342875	0.3705	0.323375		0.258375	0.38025		0.34125	0.36725
94	0.293	0.206	0.091	0.385	0.293	0.258		0.317	0.315		0.276	0.169
95	0.147875	0.034125	0.0325	0.391625	0.414375	0.271375		0.22425	0.35425		0.342875	0.359125
96	0.157625	0.3575	0.15275	0.338	0.359125	0.39975		0.28925	0.336375		0.2925	0.281125
97	0.192	0.265	0.119	0.349	0.327	0.27		0.242	0.317		0.423	0.281
98	0.28275	0.06825	0.219375	0.362375	0.342875	0.326625		0.32825	0.394875		0.15275	0.290875
99	0.1885	0.3055	0.076375	0.362375	0.3575	0.385125		0.232375	0.242125		0.42575	0.41275
100	0.172	0.232	0.193	0.392	0.343	0.317		0.249	0.362		0.241	0.145
101	0.26325	0.19175	0.193375	0.424125	0.377	0.3315		0.336375	0.336375		0.401375	0.403
102	0.30225	0.112125	0.15275	0.333125	0.3055	0.39		0.307125	0.329875		0.2535	0.258375
103	0.15	0.244	0.0536	0.345	0.315	0.336		0.38	0.345		0.372	0.307
104	0.170625	0.320125	0.225875	0.39325	0.3315	0.34775		0.310375	0.424125		0.190125	0.24375
105	0.294125	0.247	0.069875	0.481	0.364	0.352625		0.326625	0.25025		0.459875	0.4355
106	0.205	0.174	0.112	0.403	0.319	0.375		0.268	0.351		0.205	0.176
107	0.2275	0.277875	0.0845	0.37375	0.38675	0.35425		0.338	0.349375		0.398125	0.4095
108	0.206375	0.164125	0.060125	0.381875	0.364	0.313625		0.264875	0.300625		0.274625	0.299
109	0.262	0.271	0.12	0.403	0.445	0.366		0.312	0.314		0.382	0.392
110	0.206375	0.222625	0.12675	0.41275	0.375375	0.37375		0.24375	0.320125		0.245375	0.234
111	0.196625	0.245375	0.12025	0.3965	0.414375	0.299		0.316875	0.417625		0.42575	0.359125
112	0.242	0.195	0.14	0.371	0.336	0.319		0.288	0.353		0.219	0.215
113	0.232375	0.209625	0.086125	0.394875	0.375375	0.3575		0.232375	0.329875		0.355875	0.364
114	0.359125	0.1235	0.1365	0.440375	0.40625	0.391625		0.310375	0.3055		0.251875	0.28925
115	0.26	0.306	0.138	0.414	0.374	0.351		0.301	0.335		0.447	0.304
116	0.121875	0.232375	0.118625	0.385125	0.385125	0.3965		0.310375	0.346125		0.258375	0.352625
117	0.21125	0.232375	0.170625	0.368875	0.368875	0.338		0.31525	0.433875		0.375375	0.307125
118	0.296	0.223	0.151	0.424	0.34	0.364		0.237	0.379		0.283	0.258
119	0.21125	0.193375	0.11375	0.36075	0.3835	0.401375		0.362375	0.34775		0.4225	0.403
120	0.08775	0.091	0.144625	0.38675	0.359125	0.34125		0.3055	0.403		0.247	0.27625
121	0.278	0.288	0.244	0.39	0.447	0.345		0.312	0.296		0.416	0.382
122	0.121875	0.28275	-0.004875	0.4225	0.362375	0.36075		0.261625	0.34775		0.316875	0.30225
123	0.329875	0.182	0.105625	0.391625	0.37375	0.362375		0.32825	0.3055		0.404625	0.378625
124	0.198	0.0975	0.13	0.455	0.401	0.33		0.234	0.317		0.322	0.325
125	0.271375	0.316875	0.177125	0.437125	0.403	0.32175		0.404625	0.3965		0.40625	0.42575
126	0.203125	0.232375	0.104	0.41925	0.401375	0.362375		0.26975	0.372125		0.245375	0.30225
127	0.242	0.213	0.101	0.354	0.346	0.34		0.276	0.426		0.436	0.336
128	0.16575	0.10075	0.151125	0.40625	0.38025	0.3965		0.26975	0.391625		0.225875	0.26975
129	0.303875	0.286	0.144625	0.42575	0.3315	0.365625		0.36075	0.416		0.49725	0.424125
130	0.171	0.229	0.145	0.421	0.354	0.336		0.247	0.335		0.249	0.27
131	0.312	0.177125	0.115375	0.349375	0.372125	0.310375		0.307125	0.39975		0.38025	0.365625
132	0.235625	0.154375	0.203125	0.472875	0.39325	0.4615		0.258375	0.36075		0.316875	0.307125
133	0.283	0.314	0.101	0.384	0.426	0.366		0.289	0.325		0.408	0.413
134	0.271375	0.273	0.121875	0.364	0.385125	0.375375		0.281125	0.323375		0.287625	0.151125
135	0.208	0.2015	0.216125	0.39	0.433875	0.26975		0.377	0.39975		0.4485	0.351
136	0.258	0.224	0.0488	0.424	0.429	0.447		0.325	0.372		0.312	0.387
137	0.21125	0.190125	0.167375	0.3575	0.424125	0.336375		0.299	0.391625		0.407875	0.420875
138	0.34125	0.219375	0.21125	0.495625	0.388375	0.368875		0.297375	0.3185		0.268125	0.22425
139	0.197	0.224	0.104	0.343	0.379	0.306		0.312	0.455		0.431	0.427
140	0.333125	0.05525	0.164125	0.446875	0.355875	0.3705		0.329875	0.323375		0.25675	0.258375
141	0.208	0.310375	0.108875	0.416	0.394875	0.329875		0.2795	0.313625		0.368875	0.37375
142	0.232	0.252	0.111	0.414	0.411	0.327		0.301	0.405		0.228	0.278
143	0.15275	0.216125	0.160875	0.3965	0.34125	0.372125		0.2275	0.391625		0.365625	0.39325
144	0.27625	0.245375	0.121875	0.4355	0.378625	0.37375		0.339625	0.30875		0.248625	0.255125
145	0.296	0.122	0.078	0.353	0.423	0.453		0.297	0.366		0.414	0.458
146	0.182	0.342875	0.078	0.416	0.3965	0.355875		0.3315	0.391625		0.32175	0.2665
147	0.26975	0.209625	0.138125	0.407875	0.375375	0.365625		0.258375	0.284375		0.407875	0.37375
148	0.198	0.267	0.115	0.4	0.379	0.388		0.364	0.296		0.276	0.343
149	0.2925	0.17875	0.0975	0.38675	0.403	0.35425		0.2665	0.407875		0.456625	0.33475
150	0.281125	0.2405	0.04225	0.41275	0.427375	0.3315		0.323375	0.346125		0.316875	0.313625
151	0.28	0.153	0.192	0.325	0.419	0.374		0.325	0.315		0.462	0.384
152	0.1885	0.28925	0.138125	0.394875	0.378625	0.388375		0.30225	0.255125		0.316875	0.294125
153	0.2795	0.2405	0.000953	0.39	0.414375	0.472875		0.258375	0.3965		0.463125	0.424125
154	0.288	0.197	0.221	0.362	0.371	0.319		0.263	0.359		0.236	0.258
155	0.195	0.212875	0.056875	0.3835	0.44525	0.355875		0.290875	0.2795		0.433875	0.398125
156	0.206375	0.131625	0.0715	0.37375	0.450125	0.403		0.339625	0.381875		0.326625	0.326625
157	0.232	0.276	0.124	0.418	0.442	0.424		0.297	0.377		0.382	0.421
158	0.303875	0.20475	0.105625	0.417625	0.3705	0.36075		0.33475	0.339625		0.36725	0.3055
159	0.170625	0.234	0.115375	0.368875	0.4745	0.359125		0.258375	0.36075		0.4095	0.39
160	0.31	0.21	0.117	0.444	0.434	0.351		0.265	0.314		0.304	0.332
161	0.183625	0.199875	0.0975	0.398125	0.43225	0.36075		0.31525	0.362375		0.453375	0.365625
162	0.287625	0.234	0.086125	0.3835	0.417625	0.336375		0.2795	0.325		0.30225	0.32825
163	0.208	0.219	0.104	0.283	0.395	0.424		0.284	0.408		0.414	0.512
164	0.286	0.258375	0.050375	0.450125	0.34775	0.378625		0.26325	0.342875		0.365625	0.245375
165	0.247	0.14625	0.196625	0.403	0.43875	0.407875		0.294125	0.339625		0.40625	0.414375
166	0.338	0.299	0.104	0.406	0.397	0.32		0.234	0.283		0.283	0.288
167	0.12025	0.25675	0.13325	0.351	0.404625	0.429		0.3445	0.342875		0.50375	0.41925
168	0.1365	0.157625	0.121875	0.398125	0.41275	0.368875		0.342875	0.329875		0.336375	0.281125
169	0.283	0.226	0.184	0.385	0.463	0.384		0.244	0.314		0.406	0.388
170	0.264875	0.23075	0.052	0.36725	0.3575	0.368875		0.310375	0.349375		0.333125	0.333125
171	0.225875	0.190125	0.13975	0.329875	0.388375	0.38025		0.251875	0.342875		0.398125	0.38675
172	0.249	0.257	0.161	0.418	0.463	0.403		0.278	0.284		0.286	0.345
173	0.209625	0.16575	0.092625	0.4095	0.416	0.355875		0.286	0.352625		0.403	0.375375
174	0.23075	0.24375	0.08125	0.463125	0.398125	0.38675		0.277875	0.316875		0.284375	0.316875
175	0.476	0.182	0.122	0.366	0.387	0.356		0.254	0.317		0.455	0.356
176	0.053625	0.082875	0.073125	0.43875	0.381875	0.440375		0.299	0.31525		0.287625	0.351
177	0.1755	0.34125	0.157625	0.437125	0.44525	0.41275		0.268125	0.3705		0.427375	0.362375
178	0.45	0.241	0.148	0.377	0.309	0.351		0.281	0.354		0.236	0.25
179	0.10725	0.2015	0.156	0.4485	0.468	0.38675		0.247	0.333125		0.403	0.403
180	0.17225	0.19825	0.066625	0.403	0.38675	0.4355		0.26975	0.248625		0.297375	0.251875
181	0.232	0.205	0.101	0.39	0.432	0.332		0.206	0.356		0.408	0.4
182	0.20475	0.2275	0.056875	0.381875	0.3705	0.378625		0.300625	0.32175		0.3445	0.3185
183	0.242125	0.2145	0.238875	0.333125	0.401375	0.26975		0.297375	0.352625		0.41925	0.39975
184	0.236	0.21	-0.0114	0.444	0.473	0.416		0.229	0.315		0.301	0.255
185	0.232375	0.14625	0.13975	0.3315	0.388375	0.378625		0.336375	0.394875		0.416	0.429
186	0.294125	0.173875	0.1365	0.388375	0.325	0.3705		0.258375	0.333125		0.245375	0.238875
187	0.286	0.0959	0.143	0.411	0.447	0.31		0.291	0.377		0.479	0.348
188	0.154375	0.32825	0.134875	0.378625	0.42575	0.407875		0.2145	0.362375		0.222625	0.28925
189	0.2015	0.23725	0.079625	0.28925	0.351	0.338		0.287625	0.364		0.411125	0.346125
190	0.309	0.169	0.145	0.431	0.4	0.388		0.228	0.348		0.341	0.289
191	0.115375	0.2795	0.143	0.323375	0.44525	0.3185		0.25675	0.273		0.42575	0.351
192	0.180375	0.079625	0.039	0.3575	0.385125	0.349375		0.2925	0.3965		0.281125	0.2925
193	0.242	0.336	0.174	0.408	0.41	0.387		0.234	0.343		0.413	0.413
194	0.225875	0.091	0.125125	0.362375	0.42575	0.34125		0.25675	0.297375		0.3315	0.310375
195	0.24375	0.271375	0.069875	0.378625	0.411125	0.303875		0.268125	0.40625		0.411125	0.416
196	0.2	0.281	0.0748	0.406	0.375	0.374		0.293	0.301		0.299	0.356
197	0.258375	0.039	0.156	0.411125	0.433875	0.2925		0.225875	0.34775		0.352625	0.368875
198	0.206375	0.32175	0.091	0.385125	0.342875	0.372125		0.312	0.268125		0.2795	0.300625
199	0.254	0.19	0.163	0.408	0.388	0.351		0.271	0.345		0.411	0.38
200	0.287625	0.19825	0.065	0.362375	0.352625	0.3445		0.307125	0.339625		0.2665	0.29575
201	0.219375	0.206375	0.144625	0.388375	0.378625	0.364		0.21125	0.2795		0.442	0.329875
202	0.2	0.185	0.143	0.468	0.403	0.416		0.283	0.388		0.31	0.362
203	0.24375	0.186875	0.1235	0.372125	0.375375	0.3055		0.232375	0.281125		0.459875	0.411125
204	0.1885	0.17875	0.138125	0.430625	0.364	0.30225		0.3315	0.323375		0.3055	0.273
205	0.332	0.19	0.052	0.358	0.377	0.384		0.288	0.299		0.463	0.431
206	0.182	0.144625	0.164125	0.420875	0.404625	0.33475		0.274625	0.297375		0.336375	0.323375
207	0.277875	0.121875	0.14625	0.403	0.401375	0.32825		0.26975	0.284375		0.4225	0.36725
208	0.234	0.211	0.163	0.41	0.366	0.405		0.284	0.335		0.301	0.265
209	0.221	0.00325	0.1495	0.404625	0.463125	0.39975		0.26975	0.268125		0.424125	0.39325
210	0.375375	0.274625	0.131625	0.40625	0.378625	0.39		0.2145	0.30875		0.310375	0.299
211	0.12	0.281	0.0813	0.353	0.449	0.346		0.289	0.338		0.432	0.319
212	0.264875	0.247	0.18525	0.411125	0.388375	0.349375		0.372125	0.310375		0.30875	0.261625
213	0.196625	0.14625	0.1365	0.3315	0.459875	0.31525		0.186875	0.251875		0.34775	0.407875
214	0.189	0.114	0.0926	0.427	0.421	0.369		0.301	0.34		0.358	0.288
215	0.307125	0.26325	0.13	0.3705	0.3705	0.375375		0.248625	0.300625		0.4225	0.346125
216	0.15925	0.1365	0.17225	0.437125	0.4095	0.35425		0.3185	0.294125		0.3055	0.274625
217	0.317	0.231	0.0488	0.332	0.341	0.34		0.203	0.255		0.388	0.31
218	0.052	0.183625	0.0715	0.40625	0.38675	0.294125		0.300625	0.32825		0.31525	0.303875
219	0.234	0.208	0.180375	0.359125	0.40625	0.342875		0.28925	0.290875		0.429	0.427375
220	0.28	0.0894	0.124	0.369	0.369	0.328		0.268	0.33		0.281	0.242
221	0.2405	0.34775	0.04225	0.364	0.381875	0.349375		0.303875	0.3185		0.48425	0.351
222	0.108875	0.17225	0.0975	0.372125	0.36725	0.329875		0.245375	0.30225		0.26	0.297375
223	0.2	0.195	0.164	0.369	0.406	0.356		0.27	0.271		0.397	0.436
224	0.17875	0.086125	0.078	0.41925	0.416	0.34125		0.258375	0.310375		0.36075	0.297375
225	0.323375	0.297375	0.091	0.429	0.424125	0.349375		0.273	0.346125		0.4485	0.38675
226	0.0926	0.185	0.138	0.437	0.384	0.338		0.252	0.294		0.377	0.327
227	0.338	0.170625	0.154375	0.3575	0.39	0.3575		0.273	0.297375		0.440375	0.378625
228	0.10075	-0.027625	0.091	0.453375	0.375375	0.342875		0.28275	0.312		0.286	0.310375
229	0.166	0.226	0.013	0.364	0.366	0.33		0.302	0.314		0.411	0.423
230	0.274625	0.125125	0.089375	0.368875	0.401375	0.355875		0.3055	0.30225		0.29575	0.320125
231	0.183625	0.169	0.17875	0.33475	0.3965	0.281125		0.264875	0.273		0.38675	0.310375
232	0.31	0.216	0.124	0.335	0.369	0.356		0.258	0.286		0.325	0.289
233	0.15925	0.143	0.066625	0.38025	0.44525	0.352625		0.273	0.28925		0.38025	0.36075
234	0.248625	0.17225	0.143	0.404625	0.368875	0.346125		0.25675	0.316875		0.286	0.307125
235	0.159	0.216	0.135	0.351	0.361	0.367		0.284	0.258		0.414	0.371
236	0.199875	0.196625	0.069875	0.372125	0.385125	0.2665		0.2535	0.248625		0.303875	0.29575
237	0.264875	0.180375	0.117	0.365625	0.36075	0.40625		0.23725	0.316875		0.456625	0.437125
238	0.254	0.205	0.124	0.397	0.349	0.336		0.254	0.31		0.312	0.299
239	0.027625	0.177125	0.206375	0.34775	0.3575	0.326625		0.248625	0.297375		0.440375	0.355875
240	0.203125	0.156	0.024375	0.39	0.3835	0.398125		0.290875	0.28275		0.30875	0.251875
241	0.151	0.115	0.112	0.367	0.349	0.34		0.215	0.364		0.395	0.372
242	0.2015	0.26325	0.13975	0.4095	0.35425	0.398125		0.19825	0.329875		0.2925	0.3055
243	0.297375	0.195	0.09425	0.3575	0.364	0.299		0.274625	0.290875		0.404625	0.368875
244	0.198	0.163	0.176	0.397	0.335	0.278		0.245	0.252		0.296	0.258
245	0.21125	0.258375	0.151125	0.38025	0.424125	0.39325		0.261625	0.284375		0.403	0.398125
246	0.17225	0.17875	0.014625	0.39325	0.394875	0.32825		0.325	0.31525		0.25025	0.290875
247	0.241	0.153	0.107	0.387	0.379	0.323		0.205	0.346		0.497	0.354
248	0.157625	0.173875	0.13	0.352625	0.38025	0.2795		0.26975	0.3185		0.268125	0.271375
249	0.16575	0.180375	0.047125	0.329875	0.364	0.338		0.219375	0.25025		0.42575	0.307125
250	0.241	0.237	0.0748	0.371	0.411	0.291		0.25	0.332		0.28	0.262
251	0.320125	0.091	0.131625	0.31525	0.43875	0.30875		0.2665	0.3835		0.430625	0.30875
252	-0.040625	0.1105	0.09425	0.38675	0.38675	0.333125		0.193375	0.10075		0.323375	0.338
253	0.236	0.232	-0.000116	0.315	0.349	0.325		0.27	0.491		0.4	0.371
254	0.234	0.2015	0.12675	0.38675	0.294125	0.429		0.13975	0.128375		0.3445	0.208
255	0.303875	0.1495	0.144625	0.30875	0.323375	0.281125		0.313625	0.36725		0.41275	0.414375
256	0.163	0.221	0.107	0.395	0.346	0.309		0.19	0.18		0.296	0.242
257	0.235625	0.108875	0.09425	0.316875	0.39	0.27625		0.2925	0.407875		0.492375	0.43225
258	0.183625	0.12025	0.027625	0.368875	0.352625	0.420875		0.17875	0.177125		0.297375	0.25675
259	0.254	0.117	0.145	0.343	0.361	0.307		0.262	0.307		0.411	0.336
260	0.232375	0.2145	0.1495	0.394875	0.381875	0.31525		0.208	0.274625		0.273	0.235625
261	0.326625	0.104	0.04225	0.32825	0.401375	0.35425		0.24375	0.286		0.433875	0.394875
262	0.0569	0.271	0.0959	0.312	0.353	0.349		0.189	0.234		0.254	0.2
263	0.26325	0.164125	0.121875	0.36075	0.41925	0.238875		0.2145	0.264875		0.38025	0.3835
264	0.141375	0.078	0.0715	0.3705	0.312	0.364		0.196625	0.206375		0.281125	0.222625
265	0.198	0.289	0.161	0.349	0.362	0.258		0.159	0.377		0.41	0.408
266	0.2665	0.069875	0.102375	0.325	0.34125	0.355875		0.2405	0.245375		0.297375	0.2405
267	0.25025	0.32175	0.030875	0.32825	0.34125	0.248625		0.17875	0.2535		0.44525	0.352625
268	0.104	0.0796	0.0163	0.319	0.356	0.406		0.228	0.242		0.286	0.271
269	0.2015	0.14625	0.177125	0.352625	0.35425	0.30225		0.219375	0.23725		0.36725	0.310375
270	0.092625	0.16575	0.1625	0.32175	0.404625	0.3055		0.255125	0.219375		0.300625	0.2925
271	0.241	0.112	0.112	0.301	0.354	0.346		0.213	0.294		0.408	0.354
272	0.195	0.18525	0.03575	0.32825	0.352625	0.365625		0.225875	0.32825		0.284375	0.21775
273	0.086125	0.08125	0.073125	0.32175	0.391625	0.26325		0.245375	0.312		0.39	0.29575
274	0.388	0.197	0.166	0.343	0.358	0.349		0.252	0.234		0.276	0.255
275	0.23725	0.15275	0.082875	0.294125	0.36725	0.286		0.264875	0.325		0.368875	0.258375
276	0.0325	0.125125	0.082875	0.312	0.333125	0.338		0.25675	0.2925		0.303875	0.326625
277	0.245	0.151	0.102	0.33	0.327	0.356		0.13	0.174		0.423	0.333
278	0.212875	0.053625	0.10075	0.35425	0.339625	0.277875		0.26	0.294125		0.300625	0.28275
279	0.313625	0.2275	0.134875	0.29575	0.3055	0.245375		0.18525	0.3315		0.39325	0.3185
280	0.267	0.132	0.0878	0.393	0.31	0.297		0.192	0.169		0.281	0.151
281	0.034125	0.131625	0.091	0.313625	0.312	0.349375		0.255125	0.290875		0.446875	0.44525
282	0.2015	0.108875	-0.00975	0.34125	0.312	0.32825		0.173875	0.245375		0.2145	0.264875
283	0.0683	0.13	0.0829	0.294	0.31	0.275		0.241	0.255		0.401	0.32
284	0.209625	0.13	0.157625	0.338	0.333125	0.29575		0.190125	0.2535		0.26975	0.2275
285	0.247	0.115375	0.047125	0.258375	0.303875	0.287625		0.21775	0.290875		0.36075	0.398125
286	0.154	0.154	0.145	0.333	0.314	0.309		0.2	0.216		0.293	0.249
287	0.173875	0.105625	0.047125	0.307125	0.342875	0.23075		0.157625	0.19825		0.375375	0.32825
288	0.183625	0.128375	0.112125	0.326625	0.294125	0.2795		0.261625	0.3445		0.26	0.20475
289	0.0731	0.127	0.0878	0.257	0.296	0.262		0.138	0.104		0.364	0.307
290	0.264875	0.131625	0.0975	0.2925	0.359125	0.294125		0.27625	0.385125		0.284375	0.245375
291	0.242125	0.0195	0.112125	0.300625	0.323375	0.325		0.167375	0.053625		0.394875	0.32175
292	0.128	0.228	0.0748	0.322	0.296	0.278		0.276	0.323		0.271	0.302
293	0.19825	0.095875	0.143	0.28275	0.3315	0.281125		0.157625	0.193375		0.39	0.281125
294	0.151125	0.160875	0.12025	0.26975	0.323375	0.2665		0.23075	0.268125		0.273	0.245375
295	0.0943	0.128	0.0358	0.341	0.283	0.346		0.137	0.184		0.366	0.361
296	0.219375	0.121875	0.144625	0.362375	0.34125	0.290875		0.29575	0.355875		0.23725	0.1755
297	0.144625	0.128375	0.138125	0.29575	0.3055	0.245375		0.121875	0.099125		0.420875	0.365625
298	0.176	0.13	0.0293	0.345	0.257	0.354		0.234	0.393		0.242	0.208

## Sheet: Fig4f
Fig4f
LYVE-1	WT					LEC-KO
7	15191.4	17301.8	14119	18495.8	13490.4	11108.8	10688.8	10587.2	12767.6	11644
19	10784.2	13086	12357	11095.8	11015	9465	10397.4	13458.6	9127.6	15746.4

## Sheet: Fig4g
Fig4g
JAM-A	Wild Type					EC-Bmal1-/-
7	2738.6	2799.6	2609.8	2894	1804.6	1396.4	1218.8	1484.2	2239.6	2304.8
19	1345	1499.6	1532.4	1777	1038	2453.8	1413.4	1841.8	2683.6	1925.6
CD99	Wild Type					EC-Bmal1-/-
7	3168.4	2778.2	2788.2	3308.8	2393	1823.8	2619	1254.8	1497.6	1853.8
19	1827.4	1771	1512.6	1348.4	1701	1923	1648.2	1677	1617	1359.6
CCL21	Wild Type					EC-Bmal1-/-
7	11022	8596.6	9514.2	8169.2	11411.4	9103.6	6106.4	4393.4	6638.8	5701.2
19	7940	5459.6	2919	5533.8	4060.2	4887.2	5489.2	6497.8	5338.4	3094

## Sheet: Fig4i
Fig4i
Distance [µm]	7 WT					7 KO					19 WT					19 KO
1	0.985635	0.936872	0.905094	1.1024		0.715646	0.641647	0.81579	0.789068	0.698356	0.924514	0.830688	0.940865	0.912653		0.848027	0.836909	0.879099	0.95547
2	0.945182	0.903331	0.848228	1.11766		0.696356	0.625615	0.793527	0.777837	0.664751	0.895599	0.801425	0.914531	0.877956		0.810972	0.803328	0.839617	0.931348
3	0.920389	0.886627	0.822265	1.09574		0.688065	0.616488	0.78525	0.774287	0.64612	0.872852	0.78755	0.901838	0.859354		0.794002	0.783373	0.816475	0.915289
4	0.912194	0.874069	0.810948	1.07464		0.680223	0.61068	0.775711	0.766832	0.634135	0.857373	0.778487	0.886473	0.847383		0.793118	0.7716	0.802347	0.906634
5	0.90129	0.866599	0.794855	1.06475		0.675624	0.607135	0.771667	0.765564	0.626483	0.843391	0.770545	0.884064	0.838009		0.787594	0.761053	0.789623	0.896575
6	0.900207	0.858181	0.789013	1.05772		0.670225	0.604878	0.763839	0.760379	0.62043	0.838262	0.767323	0.876117	0.832279		0.782901	0.754804	0.782134	0.880135
7	0.89328	0.854442	0.78453	1.05194		0.665403	0.603161	0.760751	0.75821	0.617585	0.829584	0.762234	0.872746	0.829247		0.778109	0.749409	0.773403	0.889859
8	0.89332	0.851836	0.781176	1.04482		0.660319	0.601377	0.755769	0.756251	0.614282	0.82272	0.76035	0.86254	0.8219		0.773774	0.75358	0.769042	0.882928
9	0.885306	0.848542	0.776115	1.04089		0.657438	0.601119	0.752669	0.753866	0.612632	0.819635	0.754054	0.859178	0.818321		0.764885	0.748394	0.761054	0.87484
10	0.883609	0.844634	0.772199	1.0327		0.653884	0.599293	0.748678	0.750122	0.607693	0.813516	0.754262	0.854518	0.814551		0.763	0.734003	0.757973	0.876326
11	0.879098	0.841947	0.770687	1.03101		0.650137	0.599162	0.746955	0.74844	0.606733	0.809694	0.746457	0.852967	0.810328		0.759132	0.736476	0.753321	0.871172
12	0.877233	0.841167	0.766976	1.02418		0.648126	0.598808	0.745205	0.746541	0.603235	0.804506	0.744871	0.848755	0.807103		0.757427	0.735683	0.750611	0.866616
13	0.872184	0.836559	0.764762	1.02205		0.645919	0.598335	0.745019	0.74435	0.602449	0.802637	0.738084	0.846648	0.805528		0.754013	0.733323	0.7431	0.850776
14	0.87101	0.831385	0.766093	1.01603		0.642229	0.598536	0.743686	0.741955	0.60275	0.798319	0.736892	0.842549	0.801888		0.754474	0.732047	0.742059	0.863161
15	0.864902	0.827813	0.762972	1.01479		0.641208	0.598226	0.743754	0.739532	0.601806	0.796675	0.733221	0.84166	0.803587		0.751027	0.727143	0.739595	0.840361
16	0.864234	0.825937	0.763193	1.00601		0.639281	0.598733	0.739245	0.73883	0.597103	0.792699	0.734606	0.837436	0.800166		0.749221	0.728093	0.739027	0.839905
17	0.859889	0.822545	0.761814	1.00124		0.639629	0.595287	0.73963	0.737986	0.598807	0.790595	0.729754	0.835015	0.798294		0.744231	0.723422	0.737412	0.83937
18	0.857128	0.819901	0.759842	0.997274		0.638118	0.595633	0.736737	0.73496	0.594256	0.786467	0.730042	0.834025	0.795105		0.743403	0.723896	0.73585	0.839074
19	0.853084	0.816726	0.761404	0.997282		0.640015	0.594809	0.738806	0.732154	0.595108	0.785708	0.725069	0.831349	0.793152		0.740683	0.721138	0.733156	0.836951
20	0.848438	0.813385	0.761225	0.993203		0.640844	0.59621	0.736733	0.730558	0.593651	0.782849	0.724982	0.830822	0.790351		0.726491	0.72237	0.734391	0.823352
21	0.846784	0.813419	0.755635	0.991148		0.640304	0.597444	0.735487	0.730853	0.594938	0.784786	0.721978	0.830588	0.79066		0.726215	0.720932	0.733222	0.824571
22	0.844303	0.811299	0.757548	0.988791		0.641234	0.598353	0.736754	0.730045	0.593149	0.778695	0.724095	0.831615	0.788654		0.725889	0.719998	0.733737	0.822166
23	0.842454	0.809944	0.761436	0.986743		0.643446	0.598098	0.73645	0.729835	0.595421	0.779042	0.720423	0.831945	0.789278		0.725144	0.696543	0.733114	0.822401
24	0.838482	0.808079	0.766282	0.982128		0.646045	0.597547	0.735933	0.729597	0.596298	0.77443	0.722154	0.831828	0.785749		0.726195	0.69784	0.735843	0.821703
25	0.839477	0.808059	0.769775	0.979892		0.648531	0.597564	0.735413	0.72972	0.597525	0.772595	0.718104	0.826903	0.786005		0.726339	0.698824	0.734126	0.823667
26	0.839915	0.807195	0.775394	0.975032		0.64856	0.596622	0.735947	0.729739	0.596991	0.770518	0.718495	0.825188	0.782455		0.727721	0.694758	0.736324	0.820159
27	0.835722	0.806264	0.777208	0.972716		0.649503	0.598105	0.735762	0.728986	0.598759	0.767816	0.715162	0.823252	0.782064		0.726943	0.695625	0.734578	0.82106
28	0.834861	0.804257	0.779718	0.969937		0.650277	0.600579	0.736478	0.729791	0.599131	0.766113	0.714466	0.821009	0.776749		0.725983	0.69897	0.735487	0.819646
29	0.831269	0.804976	0.783177	0.967617		0.650672	0.604729	0.735132	0.727967	0.601063	0.764199	0.709827	0.817641	0.775773		0.723217	0.682394	0.737034	0.822041
30	0.829265	0.803642	0.786155	0.966794		0.652373	0.601948	0.736705	0.72596	0.600827	0.763124	0.709191	0.816175	0.773387		0.71146	0.685826	0.739351	0.821644
31	0.825085	0.801584	0.791925	0.969006		0.652271	0.603869	0.736391	0.726556	0.604134	0.763883	0.707345	0.815904	0.772606		0.709065	0.688967	0.73989	0.824054
32	0.822194	0.798028	0.779646	0.966114		0.654125	0.604885	0.737415	0.72709	0.602584	0.762975	0.705358	0.813346	0.768987		0.709175	0.692015	0.741168	0.821233
33	0.8205	0.797536	0.786663	0.964713		0.654822	0.607674	0.736124	0.72824	0.605582	0.762775	0.703029	0.814983	0.769526		0.709051	0.681841	0.741367	0.826263
34	0.818079	0.794433	0.784909	0.961635		0.653854	0.607792	0.740178	0.726902	0.60372	0.760884	0.70464	0.815495	0.768436		0.71007	0.710217	0.742675	0.823546
35	0.81364	0.790607	0.776443	0.957965		0.65517	0.605658	0.738616	0.726135	0.606739	0.759955	0.700501	0.814059	0.770741		0.712083	0.710193	0.742494	0.823833
36	0.811798	0.786026	0.757739	0.953833		0.655529	0.604105	0.740135	0.725789	0.603025	0.757841	0.702111	0.812883	0.770851		0.713139	0.704242	0.743288	0.822203
37	0.808929	0.786046	0.752599	0.950571		0.656585	0.603319	0.737417	0.723646	0.606163	0.759589	0.703026	0.811241	0.773813		0.712309	0.707687	0.742429	0.823533
38	0.80814	0.780698	0.748994	0.948226		0.655825	0.601705	0.735607	0.724519	0.601082	0.754786	0.704557	0.809852	0.773018		0.712885	0.720138	0.744013	0.819408
39	0.80649	0.782934	0.737945	0.943988		0.657393	0.600336	0.73374	0.724849	0.603333	0.755071	0.706267	0.808686	0.777603		0.715971	0.689409	0.745265	0.821131
40	0.805447	0.779038	0.733984	0.941903		0.656596	0.602643	0.733383	0.728042	0.598846	0.750621	0.708123	0.806787	0.770872		0.717962	0.694917	0.74822	0.816982
41	0.80542	0.779418	0.728539	0.935508		0.657838	0.605086	0.733696	0.729602	0.599711	0.75007	0.707576	0.803363	0.77598		0.719279	0.68642	0.746224	0.811757
42	0.803924	0.77304	0.729774	0.932498		0.653623	0.604177	0.734059	0.733205	0.593446	0.746652	0.70775	0.803764	0.770901		0.718836	0.682793	0.74624	0.805323
43	0.799874	0.774935	0.723501	0.929136		0.650408	0.604709	0.734515	0.735692	0.597178	0.74689	0.710253	0.803454	0.781694		0.717429	0.660167	0.742204	0.806778
44	0.79719	0.77018	0.730517	0.924962		0.647726	0.603872	0.734064	0.737813	0.595909	0.745127	0.708966	0.79935	0.757508		0.706765	0.665224	0.741309	0.80663
45	0.795119	0.769424	0.729052	0.920621		0.645045	0.60118	0.732832	0.740732	0.598928	0.743689	0.708941	0.799775	0.754819		0.703231	0.659757	0.736059	0.807756
46	0.793523	0.768973	0.744292	0.917379		0.64128	0.597964	0.73299	0.748587	0.595218	0.741847	0.706614	0.799627	0.752974		0.699308	0.662578	0.728972	0.809302
47	0.792598	0.767607	0.749917	0.915931		0.639022	0.593487	0.730047	0.749966	0.596399	0.741826	0.705735	0.799251	0.751262		0.696568	0.654068	0.723556	0.808919
48	0.790824	0.769661	0.758508	0.912706		0.63739	0.590055	0.728941	0.76119	0.591212	0.738228	0.702	0.799137	0.750239		0.687934	0.655768	0.721251	0.808913
49	0.791227	0.771745	0.764116	0.909219		0.638685	0.584717	0.724916	0.756126	0.591959	0.738124	0.696715	0.795236	0.744163		0.680445	0.655148	0.715426	0.807882
50	0.790781	0.772644	0.759026	0.908455		0.636211	0.57773	0.72898	0.76853	0.584993	0.73652	0.692986	0.795893	0.745356		0.650282	0.658781	0.717185	0.807718

## Sheet: Fig4j
Fig4j
	Wild Type							cDC-Bmal1-/-
7	3731	2422	2353	3267	3756	3725	3277	1103	3025	2325	2546	1774	4238
19	1521	1137	2235	2090	2418			2226	1524	3359	1989

## Sheet: Fig4k
Fig4k
WT	cDC	LEC
-4.0228	-1.1329	-0.5557
-5.1772	-1.7114	32.3772
-5.7557	15.0443	73.9772
-1.1329	35.2671	6.9557
9.2671		1.1772
23.1329	11.5772	46.8228
-7.4886	1.7557	46.2443
2.3329	4.0671	6.9557
2.9114	-2.2886	-6.3329
-7.4886	2.9114	-3.4443
0.6	18.5114	-4.6
-0.5557	27.1772	38.1557
-13.2671	37.5772	30.0671
-2.8671	22.5557	11
-1.1329	-2.8671	23.1329
22.5557	5.2228	6.3772
	-4.0228	7.5329
	-1.1329	23.1329
	2.9114	8.6886
-5.1772	6.3772	6.3772
5.8	-4.0228	1.7557
17.3557	-3.4443	13.3114
-2.2886	3.4886	-1.7114
-4.6	18.5114	0.0228
-2.8671	28.9114	4.6443
5.2228	1.1772	23.7114
	4.6443	36.4228
	22.5557	16.7772
12.1557	23.7114	19.6671
1.7557	35.8443	23.7114
6.3772		8.6886
-8.0671	5.2228	2.3329
11.5772	19.0886	15.6228
-5.7557	0.0228	-2.2886
-2.2886	7.5329	3.4886
-5.1772	8.6886	0.0228
-8.6443	16.2	6.3772
-4.0228	27.7557	4.0671
-4.6	21.4	-4.6
-2.8671	12.1557	38.1557
-5.1772	8.6886	5.2228
0.0228	8.1114	38.7329
-6.9114	28.3329	29.4886
-2.8671		4.6443
4.6443	34.6886	15.6228
2.9114	31.8	54.9114
0.6		15.6228
6.3772	18.5114	0.0228
-2.2886	21.4	17.9329
-6.3329	29.4886	14.4671
-9.2228	6.9557	11.5772
-6.9114	4.6443	37
-7.4886	-4.6	46.8228
-9.8	41.6228	21.9772
-8.6443	28.3329	13.8886
-8.0671	9.2671	37.5772
-10.3772	1.1772	42.2
-11.5329	4.0671	6.9557
-4.6	-2.8671	12.1557
15.0443	-5.1772	9.2671
16.7772	-1.7114	38.1557
15.0443	6.3772	42.2
17.9329	4.0671	49.7114
-7.4886	-2.8671	55.4886
	30.0671	-8.0671
-6.9114	8.6886	31.8
-8.6443	-10.3772	25.4443
-5.1772	0.6	45.6671
0.6	-6.9114	32.3772
-8.6443	11.5772	19.6671
-7.4886	16.2	46.2443
-4.0228	-1.1329	45.6671
-5.1772	-4.0228	-3.4443
7.5329	0.6	-5.7557
-4.6	4.0671	23.1329
-3.4443	5.2228	50.8671
5.8	42.2	41.0443
12.7329	22.5557	18.5114
2.3329	15.0443	23.1329
-6.3329	0.6	4.0671
4.0671	2.3329	5.2228
1.1772	33.5329	30.0671
2.3329	44.5114	19.0886
-7.4886	21.4	36.4228
-4.6		10.4228
2.9114	3.4886	11.5772
-4.0228	11.5772	11
-4.6	-3.4443	-14.4228
20.2443	-1.7114	67.0443
4.6443	11.5772	0.0228
20.8228	6.3772	35.8443
21.9772	-0.5557	39.8886
	6.3772	23.7114
8.6886	-9.2228	27.1772
	-3.4443	9.2671
	-4.6	38.7329
-4.0228	0.0228	11
-7.4886	8.6886	17.9329
-2.8671	0.6	17.9329
4.6443	14.4671	2.3329
1.7557	4.6443	28.3329
2.3329	6.3772	4.0671
-3.4443	2.9114	1.1772
1.7557	8.6886	-1.7114
-5.1772	15.6228	-4.6
-2.2886	9.2671	4.6443
-8.0671	4.0671	0.6
-8.0671	13.3114	14.4671
-4.6	15.6228	9.2671
-7.4886	12.1557	10.4228
-3.4443	6.3772	-1.1329
-6.9114	-1.1329	4.0671
-4.0228	13.3114	63.5772
-9.2228	-0.5557	69.9329
-6.3329	-1.1329	67.6228
-8.6443	1.7557	13.8886
13.8886	16.7772	11.5772
8.6886	11	-4.0228
	11	10.4228
	21.9772	24.8671
2.9114		4.0671
-3.4443		-2.8671
-8.6443	40.4671	11
-6.9114	6.3772	4.0671
4.0671	37.5772	5.8
	31.8	8.1114
9.8443	36.4228	6.9557
0.6	23.1329	17.3557
11	28.3329	24.8671
11	3.4886	9.2671
-8.0671	-1.7114	40.4671
-11.5329	3.4886	35.8443
-4.0228	-8.6443	27.7557
-2.2886	-2.2886	40.4671
13.8886	13.3114	61.2671
	26.6	67.0443
	38.1557	45.0886
-4.6	-1.1329	34.6886
-6.9114	-4.0228	13.8886
-7.4886	-1.1329	-14.4228
-9.2228	-1.7114	50.8671
-6.3329	0.0228	29.4886
-9.2228	22.5557	9.8443
-2.2886	12.1557	27.1772
1.1772	24.8671	17.3557
	14.4671	64.1557
-6.9114	-1.1329	49.1329
-5.7557	-4.0228	7.5329
-2.2886	-5.1772	5.8
16.7772	1.1772	30.0671
6.3772	3.4886	17.3557
17.9329	0.0228	28.3329
2.3329	-2.8671	44.5114
-7.4886	-2.2886	35.2671
-6.9114	-1.7114	52.0228
-4.6	-1.1329	23.1329
-5.1772	2.3329	16.2
-4.0228	-0.5557	21.4
2.9114	4.0671	26.0228
-7.4886	2.9114	38.7329
3.4886	10.4228	19.6671
14.4671	-6.3329	49.1329
-1.1329	2.3329	17.3557
-4.0228	3.4886	15.0443
-6.9114	8.6886	19.6671
15.6228	5.8	10.4228
-3.4443	9.8443	3.4886
21.4	0.6	-6.3329
21.9772	-2.8671	13.8886
	-0.5557	1.7557
3.4886	9.2671	-2.2886
	2.3329	83.8
-1.7114	7.5329	84.9557
5.2228	4.0671	68.7772
3.4886		39.3114
	31.8	-1.1329
-5.1772	19.6671	16.7772
-4.0228	28.9114	38.1557
0.0228	43.9329	41.0443
-6.3329	23.1329	15.6228
-8.0671	28.9114	6.3772
-8.6443	-4.0228	-4.6
-9.8	-2.2886	-4.0228
-1.7114	-4.6	6.3772
1.1772		5.2228
	24.8671	6.9557
-4.0228		48.5557
-5.7557	43.3557	57.2228
0.0228	25.4443	43.3557
2.9114	6.3772	-7.4886
-2.8671	8.6886	32.3772
-5.1772	10.4228	6.3772
4.6443	0.6	0.0228
-6.9114	0.0228	25.4443
-3.4443	0.6	44.5114
-6.9114	-2.8671	18.5114
-5.1772	5.2228	8.1114
-6.3329	-3.4443	5.8
5.2228	5.2228	11
-5.7557	25.4443	-1.1329
1.7557	8.6886	0.6
-5.7557	28.9114	-0.5557
5.2228	42.7772	22.5557
		18.5114
		27.1772
-6.9114	34.1114	7.5329
-2.8671	0.6	4.0671
-1.7114	1.1772	1.7557
-5.1772	-1.7114	5.8
-8.0671	10.4228	21.4
-6.3329	5.8	42.2
-2.2886	-9.2228	32.3772
6.9557	8.6886	55.4886
8.1114	5.8	19.6671
	11.5772	27.1772
-2.2886	6.3772	41.6228
-6.3329	20.2443	8.6886
-3.4443	20.2443	48.5557
-5.1772	29.4886	34.6886
6.3772	24.2886	26.0228
15.0443	-2.8671	12.7329
	-6.9114	-5.1772
9.8443	-6.9114	0.0228
0.0228	2.3329	2.9114
8.6886	43.3557	-10.9557
-8.0671	-0.5557	30.6443
-6.9114	2.9114	70.5114
-7.4886	10.4228	55.4886
1.1772	-1.7114	58.9557
9.8443	8.6886	69.9329
22.5557	5.8	11.5772
6.3772	-4.6	9.2671
10.4228	11	18.5114
	0.0228	52.0228
4.0671	11.5772	22.5557
-6.9114	0.6	14.4671
-4.0228	1.7557	28.3329
-5.1772	8.6886	8.1114
-2.2886	23.7114	8.1114
20.8228	-2.8671	16.7772
21.4	-0.5557	17.9329
8.6886	-5.1772	29.4886
-6.3329	-3.4443	6.9557
-2.2886	0.6	-6.9114
2.9114	0.0228	31.8
12.1557	-2.2886	23.1329
1.1772	4.0671	42.2
5.2228	35.2671	21.4
-4.6	37.5772	0.6
-9.2228	-9.8	65.8886
-8.0671	18.5114	13.8886
-4.6		11.5772
0.6		12.1557
-4.6	42.7772	9.2671
-2.2886	6.9557	73.4
-4.0228	7.5329	35.2671
-6.3329	4.6443	28.9114
-6.3329	19.6671	33.5329
-8.0671	14.4671	7.5329
-10.3772	4.6443	31.8
-10.3772	5.8	2.3329
-3.4443	5.8	1.1772
-5.7557	3.4886	-2.2886
-0.5557	-3.4443	23.1329
8.6886	9.2671	39.3114
19.0886	11	9.2671
	13.3114	2.3329
6.9557	21.4	1.7557
-1.1329	6.9557	4.6443
2.3329	21.4	0.0228
-9.2228	1.1772	20.2443
-8.6443	-8.6443	3.4886
-13.2671	-5.7557	19.6671
9.8443	-1.7114	13.8886
8.6886	3.4886	-8.6443
11.5772	42.7772	17.9329
-9.2228	35.8443	11.5772
-10.9557	8.1114	1.1772
-4.6	-5.1772	11
-10.3772	13.3114	6.9557
-6.3329	11	5.8
-6.9114	11	13.8886
-4.0228	31.8	4.6443
4.6443	41.6228	20.2443
10.4228	8.1114	49.7114
7.5329	37.5772	22.5557
-8.0671	37.5772	2.9114
-8.6443	14.4671	4.6443
7.5329	-2.8671	35.2671
18.5114	-2.8671	73.4
	1.7557	49.7114
3.4886	-1.1329	39.8886
-4.6	-2.8671	88.4228
-7.4886	1.1772	74.5557
9.2671	-2.8671	64.1557
	10.4228	37
-6.9114	8.1114	-1.7114
-5.7557	5.2228	12.1557
16.7772	29.4886	10.4228
-8.0671	-3.4443	22.5557
-7.4886	2.3329	37.5772
-9.2228	0.6	57.2228
-8.6443	5.8	70.5114
0.0228	1.1772	46.8228
	12.7329	46.8228
7.5329	-2.2886	10.4228
22.5557	-3.4443	15.6228
	-2.8671	0.6
	-4.0228	-2.8671
	-0.5557	1.1772
	-0.5557	12.7329
13.3114	0.0228	13.8886
-0.5557	0.0228	2.9114
-11.5329	-7.4886	-4.6
-2.2886	15.6228	8.6886
-7.4886	38.1557	63
1.1772	3.4886
0.6	-4.0228
19.6671	-9.8	56.0671
-6.3329	-2.8671	58.3772
1.1772	-0.5557	27.7557
-5.7557	-3.4443	8.1114
-1.7114	11	5.8
0.6	1.7557	34.1114
-7.4886	38.7329	-4.6
12.7329		15.6228
-1.1329		-1.7114
-6.3329		0.0228
-5.7557	19.0886	20.8228
-7.4886	-0.5557	19.0886
-4.6	16.7772	21.4
-4.0228	13.8886	31.2228
-10.3772		23.7114
1.7557		42.2
-8.0671		21.4
		4.6443
-1.7114		45.6671
-2.8671		79.1772
-2.8671		31.2228
-2.2886		15.6228
-1.1329		41.0443
-4.0228		35.8443
4.0671		5.2228
-2.8671		-0.5557
-13.2671		-5.7557
-2.8671		-5.1772
5.8		-4.6
-3.4443		-4.0228
-3.4443		-3.4443
-9.2228
-8.6443
-2.8671
-8.0671
-7.4886
-8.6443
-6.9114
-9.2228
-7.4886
-1.7114
-1.1329
8.6886
17.9329
-3.4443
-2.2886
-5.1772
-5.1772
15.0443
-0.5557
2.3329
4.0671
3.4886

[truncated: 1 more sheets: Fig4l]
