# Supplementary material for: Circadian clocks guide dendritic cells into skin lymphatics
Source: Nat Immunol. 2021 Oct 18;22(11):1375–81. doi: 10.1038/s41590-021-01040-x (PMC8553624; doi:10.1038/s41590-021-01040-x)
Supplement: Supplementary file 11 — Statistical and imaging source data. [file 41590_2021_1040_MOESM11_ESM.xlsx]

## Sheet: FigED1a
FigED1a
Distance [µm]	CD11c	LYVE-1
0	244	167
0.5094	213.51	497.568
1.0188	94.913	409.635
1.5282	29.607	1037.34
2.0376	204.555	1063.27
2.547	221.591	1717.95
3.0564	153.922	3763.23
3.5658	173.318	4488.76
4.0752	72.274	5059.02
4.5847	332.099	6689.64
5.0941	194.28	9495.33
5.6035	227.956	9682.33
6.1129	308.498	11176.2
6.6223	339.076	11497.8
7.1317	262.095	12407.7
7.6411	151.492	13098.4
8.1505	250.425	12620
8.6599	337.337	11003.2
9.1693	177.728	9814.07
9.6787	255.178	7641.03
10.1881	211.4	6128.6
10.6975	453.634	4911.26
11.2069	190.83	4596.12
11.7163	203.827	4003.85
12.2257	315.698	4731.43
12.7351	852.74	4349.87
13.2446	134.585	4242.87
13.754	369.972	3533.44
14.2634	722.698	3845.96
14.7728	572.396	3480.12
15.2822	634.54	3823.64
15.7916	856.641	3465.31
16.301	909.635	3277.87
16.8104	1331.27	3176.99
17.3198	1884.71	2443.17
17.8292	1227.21	2226.93
18.3386	1285.99	2401.79
18.848	1456.12	2745.07
19.3574	1699.85	2694.46
19.8668	1664.38	2370.08
20.3762	2017.21	2539.03
20.8856	2532.65	2568.03
21.395	2112.67	3256.81
21.9045	2336.18	2389.23
22.4139	3241.74	3046.78
22.9233	2664.37	2569.33
23.4327	2657.25	2477.68
23.9421	3049.89	2325.77
24.4515	3295.91	1891.44
24.9609	3265.44	1908.92
25.4703	3827.74	2921.66
25.9797	3617.29	2109.39
26.4891	3670.26	1200.01
26.9985	4661.09	1610.97
27.5079	5036	1778.56
28.0173	5359.65	1674.58
28.5267	5780.51	1928.53
29.0361	5798.35	2166.03
29.5455	5899.82	1708.23
30.0549	6335.45	1613.78
30.5644	5823.73	1134.78
31.0738	7359.65	796.928
31.5832	5978.8	757.461
32.0926	6888.25	887.944
32.602	6522.9	928.905
33.1114	6624.17	818.587
33.6208	7172.73	916.277
34.1302	5920.55	577.815
34.6396	7152.11	1325.46
35.149	6967.62	167.38
35.6584	8073.72	1070.87
36.1678	7291.42	1422.21
36.6772	7363.31	1395.1
37.1866	7747.46	981.639
37.696	6970.69	602.839
38.2054	6759.06	260.827
38.7149	6717.7	836.725
39.2243	6910.78	1829.76
39.7337	7735.87	1225.66
40.2431	7442.73	581.985
40.7525	6884.45	1050.66
41.2619	7746.75	595
41.7713	8047.3	624.436
42.2807	6755.42	553.542
42.7901	6820.38	801.095
43.2995	6849.33	827.471
43.8089	6318.22	1032.65
44.3183	6182.6	412.944
44.8277	7426.88	1023.76
45.3371	6928.04	804.594
45.8465	7185.1	660.272
46.3559	6777.32	717.768
46.8653	6108.33	804.167
47.3748	6988.91	333.113
47.8842	6166.62	596.278
48.3936	6860.3	532.59
48.903	7444.77	508.469
49.4124	7387.15	832.4
49.9218	6107.84	861.143
50.4312	5727.63	879.407
50.9406	5512.77	727.942
51.45	4714.5	383.839
51.9594	5075.54	250.827
52.4688	6463.65	1172.15
52.9782	5451.62	628.421
53.4876	5127.44	639.388
53.997	5140.81	507.225
54.5064	4255.48	593.683
55.0158	3992.89	616.222
55.5252	4180.12	229.416
56.0347	2860.44	379.099
56.5441	3034.68	938.345
57.0535	3383.54	2358.29
57.5629	2820.03	2539.05
58.0723	2219.44	2674.34
58.5817	1432.12	2678.34
59.0911	983.243	3654.14
59.6005	1002.25	4358.6
60.1099	1542.55	4687.31
60.6193	1253.22	6417.38
61.1287	785.441	7568.25
61.6381	665.735	8698.72
62.1475	327.357	8205.3
62.6569	437.137	7736.62
63.1663	327.768	7033.8
63.6757	177.936	5803.43
64.1851	94.913	4695.22
64.6945	29.607	3393.34
65.204	204.555	1320.57
65.7134	221.591	1225.67
66.2228	153.922	1602.79
66.7322	337.337	1683.33
67.2416	339.076	1859.5
67.751	262.095	1571.38
68.2604	221.591	2234.33
68.7698	255.178	2983.75
69.2792	211.4	1913.54
69.7886	453.634	693.098
70.298	190.83	1710.4
70.8074	167	221.591
71.3168	497.568	153.922
71.8262	409.635	173.318
72.3356	221.591	72.274
72.845	153.922	332.099
73.3545	173.318	194.28
73.8639	244	173.318
74.3733	213.51	72.274
74.8827	94.913	339.076
75.3921	29.607	262.095
75.9015	204.555	221.591
76.4109	221.591	227.956
76.9203	153.922	308.498
77.4297	173.318	339.076
77.9391	72.274	72.274
78.4485	332.099	332.099
78.9579	194.28	194.28
79.4673	227.956	227.956
79.9767	308.498	308.498
80.4861	339.076	339.076
80.9955	262.095	262.095
81.5049	221.591	221.591
82.0144	153.922	153.922
82.5238	173.318	173.318

## Sheet: FigED1b
FigED1b
	Intrav.			Extrav.
7	529.128	498.442	381.655	293.566	224.962	264.689
19	296.068	364.605	158.262	492.062	696.368	390.104

## Sheet: FigED1c
FigED1c
	1									7									13									19
1	0.0548887	0.0908477	0.0374294	0.144376	0.114033	0.111264				0.0420636	0.0441317	0.0600813	0.0719254	0.101858	0.113317	0.0736755	0.0804132	0.140403	0.0480418	0.0487647	0.0577584	0.0722956	0.0711954	0.0874191				0.0492612	0.0615311	0.0805731	0.0403498	0.0586301	0.0801248	0.059411	0.0691204	0.0477013

## Sheet: FigED1d
FigED1d
	7			19
1	822.694	745.675	594.006	784.963	848.779	508.366

## Sheet: FigED1e
FigED1e
7			19
596.725	846.329	896.528	442.608	362.254	767.672

## Sheet: FigED1f
FigED1f
	7			19
1	1.107	0.819459	1.1528	0.503697	0.371045	0.20605

## Sheet: FigED1g
FigED1g
cDC	Intravascular			Extravascular
7	450.672	315.5	410.184	209.746	234.47	178.19
19	367.726	372.373	346.195	355.882	524.596	288.782
LC	Intravascular			Extravascular
7	149.702	192.432	201.977	135.233	234.828	175.205
19	52.1102	103.608	44.0209	103.455	279.234	213.642

## Sheet: FigED1h
FigED1h
	Ear			Medium
7	25.4105	39.7952	27.9353	74.5895	60.2048	72.0647
19	70.8793	63.0907	64.0417	29.1207	36.9093	35.9583

## Sheet: FigED1i
FigED1i
7	19
30	26.5
26	20.8
24.7	24.5
20.5	20.9
28.4	22.4
24.8	22.6
23.5	24.4
24.9	25.7
23.4	22.5
