# Supplementary material for: Circadian clocks guide dendritic cells into skin lymphatics
Source: Nat Immunol. 2021 Oct 18;22(11):1375–81. doi: 10.1038/s41590-021-01040-x (PMC8553624; doi:10.1038/s41590-021-01040-x)
Supplement: Supplementary file 12 — Statistical and imaging source data. [file 41590_2021_1040_MOESM12_ESM.xlsx]

## Sheet: FigED2b
FigED2b
	Intravascular			Extravascular
1	728.786	622.002	456.066	1162.81	694.119	559.128
7	393.447	1119.46	755.6	349.695	1184.36	657.951
13	467.206	200.692	302.229	1163.26	601.455	684.67
19	368.473	670.509	218.444	803.222	1343.36	331.447

## Sheet: FigED2c
FigED2c
	1			7			13			19
1	0.905339	0.737273	0.879193	1.03232	1.06173	0.736957	0.427088	0.395857	0.369213	0.418467	0.393242	0.641743

## Sheet: FigED2d
FigED2d
cells	1			7			13			19
1	1904.28	1316.12	1015.19	726.734	2303.83	865.363	1630.47	802.147	986.899	549.891	2013.87	1006.28
volume	1			7			13			19
1	373.514	376.023	381.383	594.339	253.566	455.702	376.265	598.284	512.481	464.464	124.097	318.116

## Sheet: FigED2e
FigED2e
zt7	0				10				20				30				40				50				60
0-20	29.4118	40	31.5789	23.5294	21.4286	50	33.3333	50	57.1429	50	62.5	64.7059	47.6191	42.8571	59.0909	37.1429	75	37.5	85.7143	72.7273	60	66.6667	42.8571	75	80	92.5	71.4286	81.8182
-40	5.88235	25	10.5263	29.4118	21.4286	27.2727	20	16.6667	7.14286	8.33333	25	23.5294	14.2857	28.5714	22.7273	25.7143	12.5	31.25	14.2857	18.1818	0	8.33333	28.5714	12.5	20	7.5	14.2857	9.09091
-60	11.7647	20	15.7895	23.5294	7.14286	13.6364	20	33.3333	14.2857	8.33333	12.5	0	14.2857	9.52381	9.09091	17.1429	12.5	6.25	0	0	0	16.6667	0	0	0	0	0	0
-80	35.2941	5	15.7895	17.6471	14.2857	9.09091	13.3333	0	21.4286	8.33333	0	5.88235	14.2857	9.52381	4.54545	14.2857	0	6.25	0	0	20	0	14.2857	12.5	0	0	0	0
>80	17.6471	10	26.3158	5.88235	35.7143	0	13.3333	0	0	25	0	5.88235	9.52381	9.52381	4.54545	5.71429	0	18.75	0	9.09091	20	8.33333	14.2857	0	0	0	14.2857	9.09091
zt19	0				10				20				30				40				50				60
0-20	20	28.5714	26.6667	33.3333	33.3333	43.4783	27.2727	50	46.6667	45.4545	35	31.25	48	20	18.75	33.3333	55.5556	40	54.5455	16.6667	25	40	50	50	41.6667	37.5	50	42.8571
-40	20	14.2857	20	41.6667	25	30.4348	13.6364	11.1111	20	31.8182	20	25	24	25	18.75	25	22.2222	10	27.2727	16.6667	25	20	12.5	16.6667	16.6667	25	12.5	14.2857
-60	6.66667	7.14286	13.3333	8.33333	25	17.3913	18.1818	16.6667	6.66667	9.09091	5	18.75	20	15	18.75	16.6667	11.1111	20	18.1818	16.6667	31.25	0	25	8.33333	16.6667	25	12.5	14.2857
-80	20	14.2857	26.6667	0	16.6667	4.34783	22.7273	22.2222	13.3333	13.6364	15	12.5	8	20	18.75	8.33333	11.1111	10	0	33.3333	0	20	12.5	16.6667	8.33333	12.5	12.5	14.2857
>80	33.3333	35.7143	13.3333	16.6667	0	4.34783	18.1818	0	13.3333	0	25	12.5	0	20	25	16.6667	0	20	0	16.6667	18.75	20	0	8.33333	16.6667	0	12.5	14.2857

## Sheet: FigED2g
FigED2g
accumulated distance			euclidian distance
7	19		7	19
	86.9108			39.8121
	69.1387			4.4721
	52.0258			8.9443
	52.832			11.1803
	42.1197			12
	68.3871			10.8167
	54.6537			13.0384
	71.1072			13.0384
	76.721			40.8534
	32.1935			9.4868
	63.8894			10.7703
	36.7832			12.3693
	56.1276			39.8497
	34.1869			3
	65.9732			12.0416
	62.3345			39.8121
	43.8977			16.7631
	33.2406			9
	34.5432			15.1327
	58.9904			41.4367
	8.9907			6.4031
	21.4787			10
	17.7148			3.6056
	37.9415			16.1245
	41.9995			10.7703
	24.8863			8.0623
	39.6011			14.3178
	48.2719			16.4012
	40.8345			14.2127
	32.7581			8.9443
	26.2913			2.2361
	75.4287			10
	46.9904			15.2643
	76.9858			16.1245
	22.5946			11
	31.9508			4.2426
	45.0733			20.2485
	40.334			12.0416
	79.0959			7.2111
	54.777			20.5183
	81.9465			11.1803
	72.6871			9.8489
	96.947			7.8103
	88.5431			7.8103
	73.4842			6
	78.2193			38.0789
	64.4712			4.4721
	95.1907			9.8489
	67.8764			3.1623
	12.8284			5.831
	115.487			22.8473
	111.803
	109.404			20
7.8284	121.47		5	40.4475
25.6011	85.0131		5	35.4683
34.4361	57.0798		2.8284	12.2066
71.3281	60.7853		61.6604	8.6023
72.7237	88.8046		54.9181	8.9443
43.3357	97.9415		11.3137	10.7703
71.9351	54.0619		47.4131	7.6158
38.2514	22.3006		32.6956	7.2801
53.4317	87.3025		19.4165	13.0384
75.4287	112.558		15.8114	17.1172
60.0324	58.358		3.6056	38.3275
78.7718	75.0614		36.7696	10.6301
37.7121	152.883		5.099	22.2036
46.9017	96.5614		38.8973
34.7148	161.961		6	15
43.2421	98.6766		6.3246	18.9737
69.3504	64.7421		37.6431	7.0711
78.8505	91.8906		18.0278	18.0278
42.0798	117.428		15.8114	15.1327
48.6962	47.4985		22.8035	6
54.3093	49.116		19.6469	14.8661
50.8805	79.371		16.0312	9.8995
35.3071	73.4095		24.7588	22.3607
56.8765	75.3161		16.4924	15.5242
57.8054	72.8308		16.9706	37.5366
51.0864	36.9444		39.9249	4.1231
45.7948	96.3648		35.3412
48.2448	75.4532		8	18.7883
55.8767	136.754		6.7082
49.5204	108.52		9.8489	6.7082
44.3225	86.4978		18.3576	6.7082
69.3909	56.2262		19	38.4708
65.7301	78.6116		50.448	3.1623
66.0973	129.485		32	20
79.6246	81.7283		14.3178	10.7703
92.1709	104.143		26.4008	20.6155
66.4743	44.7367		15.2643	8.544
108.129	58.7828		25.4951	5.831
106.786	58.202		48.0833	25.4951
88.6305	35.3294		51.614	4
92.5061	48.1226		38.833	5.831
95.5137	78.4733		36.6879
51.0705	84.1609		28.1603	35.5106
51.6283	82.4705		23.7697	28.6356
48.3093	46.0614		32.6497	10.4403
75.8553	137.216		53.1507
71.9627	113.8		14.2127
81.899	28.1371		25.9615	14
53.4794	85.1554		21.4709	6.4031
62.1127	100.089		22	3.1623
55.0007	123.464		14.1421	21.6333
48.4875	55.6787		17.0294	11.0454
47.5022	47.5364		22.8473	26.2488
60.9378	84.6047		24.0416	26.9258
68.1672	50.77		36.4005	32.3883
63.8698	115.516		28.6007	23.7697
98.64	124.348		36.0555	30.4138
61.7801	99.1341		41.2311	40.6079
49.3936	56.5257		26.1725	10.198
60.5418	90.2611		48.8365	8.544
57.1707	82.2539		17.6918	16.2788
67.6695	43.6515		24.0832	1
37.5984	114.584		8.9443	33.6155
30.1356	104.76		8.0623	4
59.734	69.35		11.6619	21.587
81.8804	40.8372		36.7696	9.2195
42.129	83.9931		24.1661
49.6077	72.1822		22.8035	39.598
21.8863	88.4402		13.0384	25.6125
37.4361	52.9146		21.095	4.1231
19.4811	91.9299		3.1623	7.2111
30.4247	73.2236		11.1803	12.3693
74.8453	40.7422		62.3939	2.2361
12.0711	88.4843		9	4.1231
61.3642	74.1131		31.0161	17.4929
48.822	95.8905		19.799	8.9443
46.8213	88.3537		41.1096	35.7351
70.246	61.3026		42.7551	10.8167
68.1722	37.8929		17.4929	7.8103
66.6116	51.5918		9.8995	25.0799
69.8314	91.457		62.1772	39.8121
50.7582	20.4694		39.8121	5
68.3129	64.4403		59.6825	26.0768
41.7766	70.7883		15.2643	18.4391
85.0076	76.2082		2.8284	22.4722
37.9969	59.3103		10.0499	4.1231
56.5247	60.1244		19.0263	4.4721
30.7793	83.2259		7.2111	10.0499
68.5676	113.116		17	7.8103
26.2978	115.288		6.3246	38.8973
55.9481	76.4733		8.544	27.2029
60.0287	110.246		27.4591	27.2029
48.1422	91.4538		38.6394	34.3657
71.6159	48.1321		23.8537	6.7082
49.1177	32.3006		6.7082	4.1231
64.429	66.645		50.9608	6.3246
82.8378	21.2847		53.4509	10.4403
62.8345	53.7056		15.2315	11.3137
31.6476	86.3016		12.1655	7.2111
22.9574	82.2141		8.6023	35.3553
44.2297	92.8107		16.6433	36.7696
144.703	82.1048		95.6347	39.6232
56.8127	49.5734		11.3137	18.4391
72.0893	30.2521		58.5235	5.3852
46.9995	71.6734		21.2603	31.5753
49.0153	38.1003		12.0416	6
24.2558	50.9859		6.0828	8.0623
55.2851	46.7804		10.4403	20.2485
44.67	57.0192		18	18.9737
61.2035	51.8377		14.8661	37.6563
85	73.2418		40.3609	9.2195
19.6989	78.4829		7.6158	12.7279
14.7734	61.3336		6.7082	30.0832
26.3006	44.8279		21.1896	9.2195
37.8213	56.1525		21.9317	25.0599
47.4855	54.5405		27.2947	23.3452
66.0152	53.7656		15.1327	8.2462
87.066	29.5142		63.9766	7
77.184	76.0013		23.4094	13.8924
81.9297	26.7345		3	4
62.246	14.2426		27.8927	7.0711
98.0255	52.9205		33.0606	24.4131
85.399	98.536		23.6008	27.313
95.8496	41.9706		4.4721	12.1655
78.5495	35.9574		50.1597	3.6056
62.6827	43.4296		17.4929	1.4142
72.7006	38.0841		16.1555	2
52.6077	62.9385		4.1231	15.5242
57.2685	56.2264		38.2753	8.0623
61.6984	66.6637		17	2.2361
93.4596	68.3465		5.6569	16.0312
77.7124	96.6235		19.4165	26.4008
77.2169	74.9747		6.0828	19.105
90.0175	113.333		18.1108
60.6854	85.1391		32.8938	37.5766
77.8578	43.7332		50.9608	4.1231
91.3041	138.714		18.868	15.5563
84.5905	102.624		30.4631	10.0499
74.8439	79.5856		32.0156	39.0512
45.2421	59.0153		10.198	15
72.3534	82.6051		26.6271	15.8114
87.3336	75.4492		13.8924	16.1245
40.1131	56.9718		5.3852	5
68.3872	119.196		45.2217
163.894	38.3225		53.7587	12.8062
102.357	16.0645		49.7393	10
116.779	27.4787		100.285	8.9443
62.0295	36.1521		26.4764	26.9072
86.5773	37.2822		60.6712	5
112.636	60.2821		83.0542	13.1529
139.892	40.2168			6.3246
131.238	22.0645		101.637	8.6023
156.482	98.1332		42.5441	31.305
107.457	64.6377		73.0274	15.1327
118.796	73.2503		76.1577	13.4536
149.822	43.3732		47.0956	5.831
115.554	71.8739		72.9178	35.8469
192.472	71.6765			1
	55.7187			7.2111
148.409	78.734		85.4751	14.1421
	51.398			26.0192
119.308	35.6989		50.01	2
	38.5461			24.8395
193.33	45.951		109.444	6.0828
	27.8863		68.884	2.8284
155.062	19.4142		78.2624	4
178.351	61.2152		91.9348	7.2801
	29.3203		82.6075	5.831
180.773	23.4787		72.9932	3.1623
182.695	33.9883		101.237	7.2111
172.066	73.8401		82.2982	23.0868
118.06	79.1562		64.6607	5.831
187.373	39.0153		59.7746	5
130.883	41.7091		42.0595	5
159.159	36.8213		106.569	7.6158
147.837	68.1562		78.7718	10.0499
	37.9415			2.8284
	105.129		17.1172
	36.6869		107.019	1
76.5711	38.9372		24.2992	18.868
121.221	31.4296		79.6679	4.4721
155.987	39.2514		17.5	17.088
138.053	68.4254		93.0158	6.0828
178.154	87.5336		109.713	5.099
126.112	37.129		49.8182	14.3178
	91.6907			33.2415
105.35	56.8897		45.4569	3
152.523	74.98		64.8587	21.095
99.5888	39.9944		82.6741	10.0499
92.3441	38.3006		21.1858	10.6301
125.917	160.861		107.857
	124.915			27.074
168.834	33.0002			6.3246
174.737	34.5432		73.4466	20.025
194.745	104.921		70.7831	20.2237
180.099	88.8617		49.5815	44.1814
180.31	74.3061		95.9409	5.3852
167.746	39.4237		100.491	8.544
133.696	64.9886		89.1175	19.3132
114.021	65.9423		52.9507
129.829	39.0219		59.1365	14.1421
60.0603	30.447		22.3233	14.0357
63.4224	53.0872		28.0786	21.9317
90.985	28.9508		66.4558	9.8489
115.285	76.2472		18.5335	37.9473
99.9257	133.597		58.3525
163.135	73.1227			36.3456
96.3365	22.0486		69.1868	12.3693
	26.9508		77.1018	8.0623
	66.4358
	78.949			19.2354
62.2151	63.975		15.9778	16.1245
31.3667	50.5343		8.65852	16.0312
62.8987	53.953		23.8103	20
81.336	40.8005		58.8666	7.2111
90.4128	83.9043		19.1063	43.8634
179.993	44.1751			11
	98.3359			12.53
	139.875
	88.0101			11.4018
	71.3469			2.2361
	85.554			16.2788
	70.5084			11.6619
	50.0049			21.3776
	67.2075			40.7063
	62.1905			27.5136
	75.1678			14.5602
	42.1062			20.6155
	60.6395			15.5563
	80.9054			11.4018
	52.8865			11.6619
	170.642			4.2426
	82.8829			40.2244
	78.4892
	73.7015
	59.923			19.4165
	43.4853			16.0312
	52.618			7
	99.6022			43.8292
	53.0522			16.1555
	71.4215			24.7588
	49.8547			20.2237
	37.959			16.5529
	56.2038			8.2462
	44.7849			10.7703
	96.1561
	66.2109			5.3852
	72.6132			11

## Sheet: FigED2h
FigED2h
Ctrl	24	36
96.7	97	96.5
98.1	98.2	98.2
97.9	98.2	97.8
99.5	99	98.8
99.5	98.8	98.7
