# Supplementary material for: Circadian clocks guide dendritic cells into skin lymphatics
Source: Nat Immunol. 2021 Oct 18;22(11):1375–81. doi: 10.1038/s41590-021-01040-x (PMC8553624; doi:10.1038/s41590-021-01040-x)
Supplement: Supplementary file 13 — Statistical and imaging source data. [file 41590_2021_1040_MOESM13_ESM.xlsx]

## Sheet: FigED3g
FigED3g
Zeitgeber Time	Jam-C
1	10468	9066.4	10169.4	10945.1	10254.6
7	7674	10014.6	8326.8	12315	8051.66
13	7176	9187.2	6235.2	9247.49	7451.48
19	7518.4	8948.6	5010.6	9410.14	6451.25

## Sheet: FigED3h
FigED3h
O'clock	CD99
8	2698.32	4155.67	8048.25	11745.3	7537.37
10	4211.06	5106.87	1366.28	5844.57	1681.33	4261.95	-1839.55	969.333
14	4155.33	6100.54	8386.5	13585.5
16	2955.9	2435.88	13323.3	4828.95	1154.07	6259	12976.4
O'clock	JAM-A
8	4311.06	556.4	2200.5	815.2	746.2	669.8	5220.47
10	1160.47	834.6	1805.88	1192.83	629.983	459.75	1182.63	869.68	564.85	1325.32	293.975	525.717
14	367.85	407.65	303.475	1799.85	110.75	444.025		875.4
16	884.45	665.8	760.925		824.075	623.74
