# Supplementary material for: Circadian clocks guide dendritic cells into skin lymphatics
Source: Nat Immunol. 2021 Oct 18;22(11):1375–81. doi: 10.1038/s41590-021-01040-x (PMC8553624; doi:10.1038/s41590-021-01040-x)
Supplement: Supplementary file 14 — Statistical and imaging source data. [file 41590_2021_1040_MOESM14_ESM.xlsx]

## Sheet: FigED4b
FigED4b
1	7	13	19
0.678351	0.054276	0.055747	0.101989
1.31102	0.969571	0.145605	0.823856
1.00861	0.190465	0.10398	0.858716
0.648726	0.194667	0.282758	0.758099
1.21916	0.869361	0.738536	2.08938
1.13414	0.557014	0.527407	2.17779

## Sheet: FigED4c
FigED4c
Lyve1	Flt4	Prox1	Pdpn	Pecam1	Reln	Itga2b	Flt1	Notch4	Nrp1	Vwf	Esele	Ptprc	Fbln1	Pcolce
15645.5	12014.4	2440.71	1442.1	1442.1	19416.1	63.7365	90.0552	113.799	77.7983	180.721	40.0732	68.4964	90.2346	73.0434
19531.3	12315.3	3487.08	2090.82	2090.82	14168.5	166.568	107.572	61.054	44.5336	194.902	45.4199	111.714	65.5991	89.077
15766.6	10495.2	3227.04	1379.97	1379.97	16346.1	58.0411	101.261	72.2508	92.4548	178.743	27.0631	116.701	101.728	85.4232
15849	11333.4	2846.98	1505.35	1505.35	17081.3	61.0991	60.4626	101.358	90.5887	210.362	39.6243	46.6476	69.1639	62.5153
22454.1	13823.8	3554.39	2796.58	2796.58	14565.7	43.5215	91.0512	104.581	193.794	157.944	43.9187	82.9788	55.2808	45.9856
12413.8	11083.6	1699.05	2743.74	2743.74	11799.7	43.2826	125.287	28.8609	69.3515	178.376	88.3206	22.1292	63.0119	37.3043
24071.1	7634.01	2760.88	882.414	882.414	11908	30.3228	66.5764	58.4527	51.2575	57.4929	25.7463	26.8848	43.3917	27.2867
12369.1	10284.4	2478.9	1719.73	1719.73	16769	103.754	84.147	91.7014	109.044	205.773	43.9223	32.6356	97.7945	76.8649
14371.5	7948.92	2625.41	1060.11	1060.11	10298.4	119.422	92.5923	170.089	68.8405	256.462	64.1827	83.8242	101.457	41.0906
9015.37	8074.65	2157.36	1302.98	1302.98	12020	125.947	160.837	171.731	125.128	313.687	76.0163	98.3118	164.965	60.9587
11182.7	10903.2	2799.95	1403.87	1403.87	22211.9	68.6162	129.328	161.372	96.1794	297.681	43.1918	61.4563	78.8722	85.5392
19112.6	14787.3	2064.02	2973.38	2973.38	17421.4	25.3413	27.7908	42.8317	38.8303	300.347	48.8599	94.3401	28.444	26.1461
12321.5	9431.48	2867.54	1170.69	1170.69	17165.2	54.8047	133.005	146.376	116.724	240.743	42.5694	68.3533	106.209	40.4059
16643.6	9532.65	2670.36	1254.36	1254.36	11783.7	62.9135	95.2201	131.769	72.7675	240.131	209.981	57.5089	72.8925	42.09
12412.7	6644.46	3996.6	1276.51	1276.51	9923.45	43.3383	42.6015	104.886	24.2865	94.4933	17.9472	21.3328	26.7813	84.7812
7833.52	6446.91	2075.9	953.043	953.043	7345.23	23.5798	26.0627	27.5688	24.3414	30.9322	17.9868	21.3752	30.059	39.4201
18605.1	10736.2	2981.16	796.802	796.802	11698.3	57.9843	38.4496	46.6575	30.1862	136.039	18.0258	24.3008	71.5795	74.6702
14481.8	8462.48	1689.46	815.264	815.264	13161.7	61.509	34.0674	83.8475	70.0208	93.5853	56.6121	30.6015	124.592	91.9575
15945.9	10548.4	1939.24	2237.77	2237.77	11776.8	33.7965	39.7379	126.641	59.8093	128.877	28.1772	79.1874	49.3475	32.5364
19916.2	4959.91	1329.64	1013.15	1013.15	8710.22	31.8183	64.6492	65.0816	29.879	92.1281	19.2653	24.1618	94.0097	60.5795

## Sheet: FigED4d
FigED4d
Zeitgeber Time	clock
1	1199.11	937.551	1261.48	996.088	1731.84
7	524.661	789.871	1119.04	1083.39	1059.83
13	902.937	1076.97	1115.9	845.46	419.901
19	544.167	520.288	552.072	895.09	729.039
Zeitgeber Time	per1
1	546.184	450.497	1337.2	963.798	1427.78
7	546.184	450.497	1337.2	963.798	1427.78
13	1812.43	886.518	1178.9	943.722	452.539
19	498.147	536.929	684.788	562.412	322.212
Zeitgeber Time	per3
1	960.593	773.823	1131.02	780.049	966.158
7	1710.87	1215.43	1457.5	1088.73	1540.79
13	1784.57	2089.28	1504.46	1187.32	1432.95
19	968.969	1140.4	1290.69	848.805	901.615
Zeitgeber Time	cry1
1	351.638	240.874	284.262	409	464.959
7	179.382	405.667	358.194	326.153	234.175
13	336.416	285.974	728.326	500.044	268.819
19	1077.86	689.69	558.775	276.222	354.541
Zeitgeber Time	cry2
1	937.107	1430.63	882.687	772.116	338.166
7	966.984	865.667	981.721	724.862	898.159
13	775.317	1156.47	1021.48	841.187	1137.87
19	937.297	1426.23	1422.24	580.511	640.494
Zeitgeber Time	nr1d1
1	1510.6	1049.46	1299.88	1154.77	1159.92
7	1431.71	1965.59	1808.68	1423.91	2087.87
13	1162.91	798.434	1174.84	1056.94	1977.86
19	1344.72	1473.75	1087.36	615.653	675.162
Zeitgeber Time	nr1d2
1	897.899	745.801	638.22	1061.62	1002.52
7	1206.07	1252.26	1557.44	963.42	1394.39
13	1524.29	1420.55	1611.14	762.712	1145.24
19	556.945	785.923	937.92	700.418	474.845
Zeitgeber Time	dbp
1	271.611	285.735	240.413	239.41	240.283
7	593.358	640.532	710.824	658.035	538.035
13	408.833	350.468	435.721	435.304	492.641
19	287.404	254.752	211.903	144.609	190.232

## Sheet: FigED4e
FigED4e
7	19
16718	7824
18318	15677
11295
	10713
16064	9796
16787	14915
12219	15636
15581	12030
11778	9716
17565	10366
