# Supplementary material for: Circadian clocks guide dendritic cells into skin lymphatics
Source: Nat Immunol. 2021 Oct 18;22(11):1375–81. doi: 10.1038/s41590-021-01040-x (PMC8553624; doi:10.1038/s41590-021-01040-x)
Supplement: Supplementary file 15 — Statistical and imaging source data. [file 41590_2021_1040_MOESM15_ESM.xlsx]

## Sheet: FigED5b
FigED5b
golgi ccl21			vesicle ccl21
7	19		7	19
9614.4	7398.4		5351	2092
8914.2	8401		3586.4	1385.8
9082.8	7961.4		4918.6	2214

## Sheet: FigED5g
FigED5g
	Isotype ctrl					αCCL21
7	1.10867	1.53527	1.35086	0.777024		0.73255	0.317836	0.605862	0.527902	0.273857
19	0.618911	0.499781	0.754229	0.558442	0.449565	0.726876	0.775857	0.534162	0.442952	0.631088
