# Supplementary material for: Circadian clocks guide dendritic cells into skin lymphatics
Source: Nat Immunol. 2021 Oct 18;22(11):1375–81. doi: 10.1038/s41590-021-01040-x (PMC8553624; doi:10.1038/s41590-021-01040-x)
Supplement: Supplementary file 16 — Statistical and imaging source data. [file 41590_2021_1040_MOESM16_ESM.xlsx]

## Sheet: FigED6d
FigED6d
	Isotype ctrl					αLYVE1
7	2.0122	1.62139	1.34099	1.22671	1.32204	0.342047	0.629839	0.705504	0.568629	0.737256
19	0.681955	0.603751	1.48037	0.622669	0.512902	0.467279	0.486061	0.324388	0.704875	1.04211
	Isotype ctrl					αJAM-A
7	1.13614	1.37762	1.7718	1.07098	1.12078	0.581064	0.719599	0.50914	0.680963	0.443008
19	1.11757	0.90895	0.949212	0.669131	0.557303	0.664303	0.448057	0.60503	0.70607	0.489714
	Isotype ctrl					αCD99
7	1.95101	0.880675	1.61799	1.18229	1.30828	0.797973	0.911748	1.08487	0.647818	1.19901
19	0.602663	0.647394	0.44936	0.813777	0.640569	0.561497	0.512799	0.392372	0.474956	0.470917

## Sheet: FigED6e
FigED6e
	Isotype Ctrl					αJam-C Block
7	1.29759	1.16018	1.56822			1.01997	0.949372	1.18975
19	0.469775	0.841434	0.620416			1.04597	0.817525	0.686701

## Sheet: FigED6f
FigED6f
	Isotype Ctrl					Block
7	2.04223	1.20675	1.4004			1.45305	1.8105	1.31666
19	0.753786	0.802011	1.03517			0.776195	0.88286	0.51266

## Sheet: FigED6g
FigED6g
	Isotype Ctrl					LYVE-1 + JAM-A
7	1.37232	1.71373	1.23994			0.916179	0.636491	0.512934
19	0.708966	0.803794	0.768834			0.918469	0.689362	0.746477
	Isotype Ctrl					CD99 + JAM-A
7	1.23626	1.44432	1.49599			0.843527	0.607002	0.547256
19	0.637965	0.952724	0.702429			0.753494	0.669918	0.848884
	Isotype Ctrl					CD99 + LYVE-1
7	2.32691	1.43422	1.54775			0.40394	0.582398	0.463245
19	0.802527	0.802527	1.02739			0.386294	0.302782	0.606632

## Sheet: FigED6i
FigED6i
Ctrl	CCL21		Ctrl	LYVE-1		Ctrl	CD99		Ctrl	JAM-A		Ctrl	LYVE-1 + CD99		Ctrl	CD99 JAM-A		Ctrl	triple		Ctrl	quadrouple
-7.4886	17.9329		-9.8	-13.2671		0.0228	8.6886		-4.0228	-2.2886		-1.7114	0.0228		23.7114	5.8		-6.9114	21.4		-2.2886	11.5772
-10.3772	37.5772		3.4886	-6.3329		-3.4443	4.6443		-0.5557	0.6		2.9114	-2.8671		11	-4.6		-8.6443	11.5772		13.8886	16.7772
-10.9557	67.6228		-3.4443	-5.7557		-8.6443	-1.1329		-8.6443	14.4671		-2.2886	-1.7114		11.5772	-8.0671		-2.2886	61.4		-0.5557	14.4671
-8.0671	43.9329		-9.2228	-8.0671		-9.8	-4.0228		-10.9557	-4.0228		-12.2886	-1.1329		3.4886	3.4886		-9.2228	21.4		20.8228	10.4228
-9.8	25.4443		-1.1329	-7.4886		-12.1114	-3.4443		9.2671	-0.5557		-3.4443	21.4		-5.1772	-8.6443		-4.6	21.4		-1.1329	20.2443
-11.5329	72.2443		-10.3772	-2.8671		-9.2228	9.2671		-6.6228	0.0228		-9.2228	5.2228		-5.7557	-2.2886		-11.5329	7.5329		-8.0671	15.0443
-10.9557			-4.6	0.6		-6.3329	21.4		-6.0443	-6.3329		-6.3329	34.1114		1.7557	6.3772		-9.2228	61.4		1.7557	28.9114
-10.9557	33.5329		-5.1772	-3.4443		-5.7557	9.8443		1.1772	0.0228		-12.2886	15.0443		-5.1772	6.3772		-12.1114	11		16.2	7.5329
-10.3772	51.4443		-5.1772	-2.2886		-6.9114	26.0228		-7.4886	0.0228		3.4886	13.8886		-7.4886	4.0671		-8.6443	21.4		-5.1772	9.2671
-10.9557	47.4		-3.4443	-8.0671		-10.3772			-8.6443	5.2228		-12.2886	30.6443		-6.3329	2.3329		-8.6443	21.4		32.9557	7.5329
-9.8	50.8671		-8.6443	-9.2228		-10.9557			-7.4886			-12.2886	41.0443		-2.2886	-4.0228		-3.4443	4.0671		-8.0671	1.1772
-10.3772	42.2		-5.7557	-2.2886		-2.8671	11.5772		-6.3329			-12.2886	21.4		-0.5557	17.9329		-4.0228	38.1557			2.3329
-10.9557	21.4		-8.0671	4.6443		-1.1329			-7.4886			5.2228	48.5557		26.6	22.5557		-4.0228	8.6886			63
-9.2228	2.3329		-1.1329	-2.8671		5.2228	20.2443		-5.1772	-3.4443		-12.2886	34.6886		13.8886	19.6671		-5.1772	38.1557		11	18.5114
-12.6886	24.8671		-8.6443	-6.9114		-4.0228	30.6443		-9.2228	7.2443		-2.8671	58.9557		0.6	10.4228		-4.6	6.9557		-0.5557	5.2228
-12.6886	21.4		-9.2228	-4.0228		-6.3329	2.9114		-3.4443	-1.1329		-12.2886	35.8443		-5.1772	0.6		-7.4886	23.1329		2.3329	5.8
-10.9557	44.5114		-4.6	-4.6		-9.8	-5.7557		-6.3329	7.2443			27.7557		13.3114	-0.5557		-2.2886	17.9329		14.4671	12.1557
-10.3772	57.2228		2.3329	-11.8228		-11.5329	-4.6		-6.9114	-4.6		-12.2886	41.0443		8.1114	41.6228		8.1114	16.7772		3.4886	21.4
-11.5329	12.1557		-3.4443	-8.6443			10.4228		4.0671	6.3772		-1.1329	38.7329		-1.7114	4.0671		15.0443	0.6		3.4886	24.8671
-12.1114	-5.7557		-6.3329	-2.8671					-5.7557	-8.0671		-0.5557	44.5114		-3.4443	-2.8671		16.7772	-0.5557			-2.2886
-12.6886	10.4228		20.8228	11			-2.8671		-2.8671	7.2443		-6.3329	41.0443		32.9557	-8.0671		31.8	10.4228		-1.1329	16.2
-9.8	28.9114		10.4228	11			-1.7114		-5.1772	-8.0671		-7.4886	61.2671			-6.3329		-1.7114	25.4443		15.0443	29.4886
-12.6886	3.4886		0.0228	-1.7114			-5.1772		-7.4886	-5.1772		-3.4443	29.4886		-2.2886	-2.8671		-2.2886	9.2671		-5.1772	5.2228
-12.1114	4.6443			-9.2228		23.1329	-4.6		-6.3329	-6.9114		-2.8671	2.3329		-6.9114	6.3772		8.1114	39.3114		4.0671	31.2228
-9.2228	37			-9.2228		-2.2886	14.4671		-4.6	-12.1114		0.6	17.3557		-1.7114	22.5557		5.8	23.1329		9.8443	38.7329
-8.6443	19.0886			-1.7114		-11.5329	-4.0228		-4.0228	7.2443		-7.4886	13.3114		-4.6	42.2		2.9114	45.0886		6.9557	41.6228
10.4228	86.1114		-4.6	1.1772		-2.8671	4.6443		11	-2.2886		-12.2886	10.4228		-2.2886	13.3114		8.6886	40.4671		-3.4443	71.0886
	80.3329			-6.3329		-6.9114	5.2228		-3.4443	-12.1114		-12.2886	8.6886		21.9772			7.5329	23.7114		-3.4443	45.6671
	70.5114			-9.2228			-5.1772		18.5114	-5.7557		42.2	30.0671		-9.8	20.2443		-6.9114	0.6		-3.4443	47.9772
4.6443			11.5772	-9.8		-8.0671	13.3114			7.2443		-12.2886	26.0228			30.0671		3.4886	8.6886		-2.2886	55.4886
0.0228	1.1772		11.5772	-10.9557		-10.3772	0.0228		-0.5557	18.5114		17.3557	18.5114			20.8228		11	6.3772		-2.2886	9.8443
11	30.6443		26.6	23.7114		-10.3772	23.1329			1.1772		21.4	10.4228		20.2443	26.6		1.7557	68.2		20.2443	-10.9557
13.8886	31.8		12.1557	-12.6886		-7.4886	-4.0228		-11.2443	-0.5557		-1.7114	15.0443					2.3329	28.9114		32.9557	-5.7557
12.7329	5.2228			-12.1114		-10.3772	8.6886			1.7557		-7.4886	51.4443			32.3772			18.5114		20.8228	-1.7114
	8.1114		-11.5329	-4.0228		-8.6443	34.6886		1.1772	4.9329		1.7557	28.3329			21.4			2.9114		1.7557	20.2443
	-6.3329		-8.6443	28.3329		18.5114	11		-4.0228	3.7772		-10.9557	15.6228		1.1772	0.6		23.7114	21.4			4.6443
	-4.0228		-12.1114	42.2		1.1772	-5.1772		-6.9114	13.3114		-3.4443	5.8		-5.1772	0.0228			-8.0671			26.0228
18.5114	18.5114		-11.5329	22.5557			-5.1772		-3.4443	7.2443		-5.1772	0.0228		-4.6	3.4886			8.1114		8.1114	19.6671
-9.2228	27.7557		-12.1114	-6.3329		22.5557	-2.8671			1.7557		-0.5557	9.2671		-6.3329	-4.0228			0.0228		-2.2886	24.2886
-8.6443	15.6228		-8.0671	42.2		11.5772	2.9114		-4.0228	-2.2886		-1.1329	22.5557		-8.6443	0.0228			47.9772		5.2228	23.1329
-9.2228	16.2		2.3329	9.8443		24.8671	3.4886		-0.5557	-1.1329		-1.7114	20.8228		-6.9114	5.2228					5.2228	31.2228
-8.6443	25.4443					5.8	-4.0228		3.4886	6.9557		-4.6	13.3114		-6.9114	25.4443			57.8		-1.7114	41.6228
-5.1772	26.6		-2.8671	31.2228		-4.0228	-3.4443		-1.7114	-5.7557		-5.1772	12.1557		-5.1772	19.6671		13.3114	38.1557		8.1114	53.1772
-2.2886	23.1329		1.1772	-1.7114		-7.4886	-4.6		-7.4886	6.9557		-7.4886	5.8		-3.4443	8.1114		1.7557	-8.0671		-13.2671	35.2671
-2.8671	36.4228		15.6228	15.6228		-5.1772	10.4228		0.0228	15.6228		-12.2886	12.1557		0.0228	5.8		-1.1329	5.8		-2.8671	6.9557
9.8443	-3.4443		16.7772	22.5557		-5.7557			11.5772	5.5114			9.2671		0.0228	8.6886			1.1772		-0.5557	19.6671
15.6228	11.5772		16.7772	0.6		-9.8	31.8		-4.6	-4.0228		22.5557	7.5329		-5.1772	1.7557			-4.0228		6.3772	41.6228
-13.2671	17.3557		7.5329	20.2443		-2.2886			-2.8671	13.8886		-12.2886	2.9114		-10.3772	-4.0228		14.4671	6.3772		6.3772	50.2886
-12.1114	10.4228		0.6	32.9557		-7.4886			-6.3329	7.2443		-12.2886	27.1772		-2.8671	-5.7557		-0.5557	66.4671		1.7557	79.7557
5.2228	14.4671		14.4671	27.1772		-5.1772	37		-9.8	5.2228		-12.2886	7.5329		8.1114	35.2671		-2.8671	38.1557		4.6443	15.6228
-6.9114	32.9557		19.0886	4.0671		-4.6			-2.8671	-2.8671			14.4671		-1.1329	16.2		-4.0228	14.4671		-6.9114	24.8671
	-4.6			-2.2886		11.5772	8.1114		-4.0228	5.2228			13.8886		15.0443	26.6		-10.3772	7.5329		-2.8671	23.1329
	46.2443			1.1772			-2.8671		-2.8671	2.3329			9.8443		-3.4443	0.0228		5.8	21.4			63
	40.4671		7.5329	-4.0228			6.3772		-1.7114	-2.2886		4.0671	11		-2.8671	6.9557		-1.7114	10.4228			6.3772
5.2228	26.0228		12.7329	6.3772			-1.1329		16.2	18.5114		12.1557	15.6228		1.7557	26.0228		0.0228	13.8886			36.4228
	72.8228		-7.4886	28.3329		15.0443	16.7772		-0.5557			5.2228	-0.5557		1.7557	-5.7557		6.9557	12.7329			-14.4228
	6.3772		-11.5329	16.2			23.1329		1.1772	21.9772		-13.8443	3.4886		21.4	13.3114		-4.0228	38.1557		21.4	26.0228
	-1.7114		-9.8	16.7772		-10.3772	5.8		1.1772	-2.8671		-14.4228	11		0.0228	12.1557		-2.2886	8.6886			39.3114
	-5.1772		-12.1114	-1.1329		-9.2228	12.1557		5.8	2.9114		8.6886	16.7772		1.1772	37.5772		-4.0228	0.0228			68.2
	3.4886		-12.1114	1.1772		6.9557	-6.9114		0.0228	1.7557		42.2	26.6		-0.5557	8.1114		-0.5557	54.9114		8.1114	9.2671
	11.5772		-8.0671	8.6886		16.2	-2.8671		11	-5.7557		23.1329	-2.8671		-4.6	45.0886		-1.7114	40.4671		11.5772	23.7114
	26.6		-9.2228	-1.7114		15.0443	3.4886		-6.9114	7.2443		-4.6	-2.8671		-2.8671			-0.5557	3.4886		13.3114	32.9557
4.0671	38.7329		-8.6443	-2.8671		-9.2228	2.9114		15.6228	6.0886		-5.7557	-5.7557		-4.0228	19.0886		-3.4443	-0.5557		2.3329	-1.1329
-9.2228			-9.8	4.6443		-3.4443	10.4228		-5.1772	-5.1772		0.6	-6.3329		-6.9114	4.0671		-3.4443	2.3329		-10.3772	0.0228
-10.9557			-13.8443	20.8228		-10.9557	9.2671			-2.2886		-12.2886	-6.9114		-2.8671	27.1772		0.0228	61.4		0.6	13.8886
-10.9557			-12.1114	5.2228		3.4886	6.9557			10.1329		-12.2886	-10.3772		-6.9114	39.3114		0.6	38.1557		18.5114	20.2443
-9.8	65.3114		-12.6886	-1.1329		-6.9114	-5.1772		-5.1772	7.2443		-12.2886	-6.3329		2.3329			11	2.3329		8.1114	6.9557
-8.0671	79.7557		-12.6886	17.9329		24.2886	-4.6		-0.5557	4.6443		-12.2886	-10.9557		-3.4443	11		0.0228	19.0886		5.8	12.1557
-10.9557	54.9114		-9.2228	18.5114		2.3329	-3.4443		-1.1329	7.5329		0.0228	-7.4886		-6.9114	3.4886		2.9114	3.4886		-2.8671	16.7772
-9.2228	1.1772		-6.9114	19.6671		-9.2228	26.0228		2.3329	12.1557		-0.5557	18.5114		1.7557	11.5772		-5.1772	-2.2886		-2.2886	55.4886
-10.3772	27.1772			9.2671		-4.6	1.7557		-14.4228	-2.2886		-0.5557	38.1557		-8.0671	6.3772		-1.7114	6.3772		1.7557	1.1772
-11.5329	2.3329		24.8671	18.5114			-0.5557		2.9114	0.0228		-1.1329	15.6228		-5.7557	-5.1772		-1.7114	12.1557		15.0443	20.8228
-10.9557	6.9557		12.7329	10.4228			0.0228		-3.4443	7.2443		-1.7114	-4.6		-8.0671	-2.2886		-3.4443	11.5772		4.6443	79.1772
-13.8443	6.3772			15.6228		4.6443	0.0228		-14.4228	-11.5329		0.6	-6.3329		-7.4886	-1.7114		-4.0228	13.3114		19.6671	56.6443
-12.1114	-3.4443		27.1772	37.5772		21.4	2.9114		-6.9114	-4.6		0.6	-5.1772		0.6	1.7557		-12.1114	10.4228		-8.0671	39.8886
-12.6886			22.5557	24.8671		6.9557	26.6		13.3114	-1.7114		-8.6443	1.1772		-7.4886	8.6886		1.1772	26.0228		-8.6443	13.3114
-12.1114	0.6		5.8	2.3329		-6.3329			8.6886	5.2228		1.1772	-0.5557		1.1772	7.5329		-3.4443	9.8443		-0.5557	4.0671
-12.6886	38.1557		-1.7114	2.9114		-2.8671	32.9557		19.6671	0.6		-12.2886	0.6		-5.7557	28.9114		-5.7557	19.0886		-7.4886	11
-13.8443	76.2886		20.8228	-5.1772						-6.3329		10.4228	-3.4443		-5.1772	58.3772		-6.9114	12.7329		36.4228	12.7329
-10.9557	64.1557		2.3329	-7.4886		-9.2228	2.9114			-7.4886		8.6886	-4.0228		-4.6	24.2886		-5.1772	16.7772		29.4886	26.6
-8.6443	39.3114		0.6	-8.0671		-4.6	29.4886		-12.1114	-6.9114		-12.2886	1.1772		0.0228	28.3329		-8.0671	21.4		5.2228	45.6671
-9.2228	70.5114		-7.4886	-6.9114		-6.9114	-1.1329		-7.4886	5.8		9.2671	12.1557		-8.6443	47.9772		-0.5557	6.3772		6.3772	19.0886
-11.5329	-3.4443		11.5772	1.1772		-1.1329	-6.3329		5.8	-13.2671		11.5772	11		13.3114	19.0886		-0.5557	8.6886		-4.0228	32.3772
-9.8	37.5772		3.4886	39.3114		4.6443	-11.5329		19.6671	-6.3329		16.2	11.5772		12.7329	7.5329		15.0443	37.5772		-9.2228	11.5772
-4.0228	36.4228		13.3114	57.2228		-5.1772	-12.1114		-12.6886	-12.1114		5.2228	1.1772		0.6	23.1329		-5.7557	34.1114		-1.7114	11.5772
-6.9114	17.9329					-2.8671	15.6228		-13.2671	25.4443		-12.2886	-8.0671		-6.3329	14.4671		1.7557	13.3114		-4.0228	-2.2886
-9.2228	0.6		-4.6	35.2671			5.8		-9.2228	0.0228		16.7772	3.4886			9.2671		13.3114	5.8		-1.1329	15.6228
-5.7557	14.4671		-10.9557	47.4		17.9329	0.6		-6.9114	7.2443		4.6443	23.7114			2.9114		28.9114	27.1772		0.6	69.3557
-10.3772	19.6671		-11.5329	-1.4228			-1.1329		-5.7557	7.2443		11.5772	0.6		34.6886	-0.5557		0.0228	5.2228		-4.6	50.2886
-9.8			5.2228	15.6228		-4.6	-2.2886		-6.3329			-12.2886	5.2228			9.8443		-2.2886	12.7329		0.6	33.5329
-5.7557	1.1772		20.2443	26.0228		-5.1772	-6.9114		-8.0671			15.0443	5.8			21.9772		-9.2228	-2.8671		-5.1772	14.4671
0.0228	-2.2886		30.6443	5.2228		11.5772	0.0228		-10.9557				9.2671		5.8	38.7329		-7.4886	-0.5557		-5.7557	68.7772
-9.8	-6.3329		7.5329	4.0671		17.3557	2.9114		-2.2886	26.0228		-12.2886	5.8		24.8671			27.1772	1.7557		-4.0228	8.1114
-9.8	-9.2228		6.3772	6.3772		16.2	-2.2886					32.9557	19.0886		25.4443	26.6			-0.5557		3.4886	-0.5557
-5.1772	-2.2886		12.7329	27.7557		21.9772	-6.9114		0.6	7.2443		24.8671	23.7114		27.7557	57.2228			-8.0671		-1.7114	2.9114
-12.1114	-2.2886		29.4886	12.1557		-1.7114	21.9772		-2.2886	21.4		35.2671	-4.0228		20.8228	45.0886			13.3114		16.7772	-2.8671
-7.4886	21.9772		-3.4443	28.9114		-1.7114	8.6886		1.7557	-4.0228		42.2	-14.4228		9.2671	6.9557			21.4		19.6671	16.7772
-9.8	27.7557		4.6443	12.7329		-8.0671	-6.9114			-8.0671			47.4		-7.4886	31.8		26.0228	5.2228		27.7557	0.6
-1.7114	31.2228		12.7329	1.7557		-11.5329	-2.8671			-9.8		28.9114	63		11	16.7772		6.9557	17.9329		19.0886	-6.3329
-4.6	8.6886		-6.3329	4.0671		-10.3772				7.2443		26.0228	3.4886		-6.9114	40.4671			-0.5557		37	0.0228
3.4886	48.5557		14.4671	46.2443		-7.4886	13.3114		0.0228	-8.6443		4.6443	1.7557		-2.2886	30.0671		16.2	12.7329		0.0228	6.9557
16.7772			17.3557	23.7114		-9.2228	21.9772		-1.1329	-8.0671		12.1557	-9.8		5.8	35.2671			35.2671		-1.1329	8.6886
-6.9114	82.6443		23.1329	44.5114		-10.3772			0.6	-9.8		4.6443	-3.4443		-1.7114	4.0671		25.4443	21.4		19.0886	-14.4228
11	-7.4886		-5.1772	9.2671		-8.0671			12.1557	-6.9114		5.8	-8.0671		1.1772	2.3329			30.6443		1.7557	12.7329
0.6	-8.6443		-5.1772	1.1772		-10.3772	15.6228		-7.4886	-1.7114		8.1114	2.3329		-5.1772	28.9114			24.2886		-0.5557	4.6443
-0.5557	-9.2228		6.9557	29.4886		-4.0228	9.8443		19.0886	-2.2886		43.9329	20.2443		-5.7557	30.0671			21.4		6.3772	42.7772
-9.2228	-6.9114		4.0671	40.4671		1.7557	24.8671		14.4671	1.7557		15.6228	-0.5557		0.6	36.4228		-1.1329	0.6		-6.9114	19.6671
-11.5329	-6.9114		-8.6443	29.4886		-2.2886	8.6886		-5.1772	6.6671		20.8228	3.4886		-5.7557	-6.9114		1.1772	9.2671		6.9557	-1.1329
-10.3772	-7.4886		-0.5557	30.0671		-9.2228	8.1114		3.4886	-5.7557		11	2.9114		-5.1772	-6.3329		-3.4443	50.8671		-5.1772	0.6
-4.6	-12.1114		4.0671	-3.4443		-3.4443	-8.0671		-2.8671	-4.0228		6.3772	1.1772		3.4886	-1.7114		3.4886	61.8443		-5.1772	16.2
3.4886	-11.5329		-6.9114	-10.9557		-6.3329	-1.1329		-5.7557	-11.5329		9.2671	10.4228		1.7557	2.9114		-1.7114	49.1329		-4.0228	19.6671
-8.6443	-10.3772		25.4443	-4.0228		-8.0671	-4.6		-3.4443	-5.7557		0.6	-0.5557		3.4886	21.9772		-5.1772			-1.7114	93.0443
-6.9114	-6.3329		17.9329	3.4886		-6.9114	-5.1772		-6.9114	-1.1329		-1.1329	-1.7114		14.4671	4.6443		-6.3329	61.4		-5.1772	12.7329
-9.2228	-9.2228		-2.2886	7.5329		-0.5557	2.3329		-7.4886	-7.4886		2.9114	5.2228		8.1114	-1.1329		1.1772	20.8228		-10.3772	6.3772
-12.1114	-4.6		-4.6	21.4		-6.3329	-2.8671			-9.2228		2.9114	8.6886		8.1114	-5.1772		7.5329	30.0671		-0.5557	12.1557
-6.9114	5.2228		0.0228	12.1557		-8.0671	4.6443			-7.4886		-2.2886	9.8443		-5.7557	-5.1772		21.9772	9.8443		10.4228	16.7772
4.0671	-8.0671			-1.7114		-1.1329	5.8			-9.2228		-1.7114	5.2228		0.0228	4.0671		31.2228	1.7557		18.5114	38.7329
2.3329	-0.5557			7.5329		-4.6	23.1329			-10.3772		-1.7114	-2.8671		0.6	-6.9114			46.8228		-7.4886	26.6
-9.8	10.4228			6.9557		-7.4886	-1.7114		-8.6443	-8.0671		1.1772	-2.2886		-5.7557	-4.6			1.7557		-6.3329	25.4443
-3.4443	-8.0671			-13.8443		-3.4443	-2.2886		-6.3329	-6.3329		-2.2886	5.2228		4.0671	-2.2886		32.3772	46.8228		2.3329	10.4228
-10.9557	8.6886		-8.6443	-13.8443			-1.7114		-1.7114	-5.1772		-0.5557	12.7329		-4.6	-5.1772			49.1329		-10.3772	-1.1329
-9.8	1.7557		-5.1772	-14.4228			-4.0228		-5.7557	-6.3329		0.6	21.4		0.6	-6.3329			22.5557		-9.8	3.4886
-5.7557	-2.2886		-9.2228	-10.9557			-8.6443		-7.4886	-8.0671		-0.5557	5.8		22.5557	-4.6		1.7557	49.1329		-6.9114	5.8
-7.4886	-6.3329		-10.3772	-9.2228			-2.2886		2.3329	-8.6443		-6.9114	0.6		11.5772	-1.1329		9.2671	9.8443		-5.1772	11.5772
3.4886	2.9114		-8.0671	-6.3329			19.0886		-11.2443	7.2443		-6.9114	-1.1329		10.4228	4.6443		6.9557	49.1329		-5.1772	49.7114
17.9329	35.2671		-7.4886	-2.2886		12.7329	-2.2886		-2.8671	23.1329		5.8	-4.6		-4.0228	12.1557		16.7772	21.4		-13.8443	-2.2886
-3.4443	21.4		-6.9114	21.4		22.5557	-5.1772					2.9114	1.1772		2.9114	3.4886		32.9557	5.8		-10.9557	8.6886
9.8443	8.6886		-8.0671	-6.9114		21.9772	0.0228		-6.3329	21.4		4.6443	2.9114		3.4886	18.5114			14.4671		-9.2228	5.8
-8.0671	29.4886		-9.2228	0.0228			9.2671		-3.4443	-4.0228		5.8	12.7329		13.3114	9.2671		11	10.4228		-3.4443	2.3329
-9.2228	15.6228		-5.1772	-1.1329		0.0228	-5.1772		-8.6443	-5.7557		13.8886	21.4		24.8671	27.1772		-1.7114	5.2228		-9.2228	89
-8.6443	23.7114		-2.2886	4.6443		-5.1772				-8.6443		12.1557	23.1329		12.1557	15.0443		-5.1772	23.1329		-5.1772	12.1557
-10.9557	54.9114		18.5114	0.0228		-8.0671			-9.2228	-5.7557		19.0886	23.7114		22.5557	18.5114		1.1772	8.1114			47.4
1.7557	23.7114		16.2	0.3114		-10.9557			-10.3772	-7.4886		8.1114	38.7329		0.0228	51.4443		-4.0228	27.7557		9.8443	44.5114
-1.7114	54.9114		-9.2228	9.8443		-7.4886			-9.8	0.0228			3.4886		28.9114	28.9114		-0.5557	20.2443		-5.1772	90.1557
-3.4443	22.5557		-0.5557	-1.7114		8.1114	10.4228		-8.0671	-5.1772		7.5329	38.7329		11.5772	45.6671		-1.1329	16.2		8.6886	56.0671
20.8228	11		-4.0228	-14.4228		18.5114	30.0671		-9.8	-10.3772		-10.1329	19.6671					-1.1329	21.4		1.7557	71.0886
	16.2		-5.7557	-4.0228		-14.4228	31.2228		-10.3772	-13.8443		3.4886	35.2671		12.1557	54.3329		-1.7114	21.4		-5.1772	60.1114
5.2228			14.4671	5.8		-8.0671	20.8228		-6.9114	-9.2228		-1.1329	15.0443		-5.1772			-1.7114	21.4		2.3329	83.8
-4.6	17.3557		3.4886	-10.3772		-10.9557	37.5772		-5.1772	7.2443		21.9772	7.5329			54.3329		-0.5557			-3.4443	45.0886
-1.7114	15.0443			-14.4228		-6.9114			-3.4443	-5.1772		6.9557	17.3557		21.9772	33.5329		-2.8671			-4.6	4.0671
-9.2228	58.3772		-9.2228	-14.4228		-6.3329			-6.3329	-5.7557		13.8886	15.6228		23.7114	30.6443		0.0228	2.3329		-2.2886	2.9114
-11.5329	52.6		-5.7557	5.8		-7.4886	13.8886		-9.8	-8.6443		38.7329	38.7329		4.6443	12.7329		-9.8	-3.4443		-8.0671	33.5329
-9.2228	89.5772		-13.2671	-13.8443		-6.9114	28.3329		-5.7557	-7.4886		31.2228	37		15.0443	11.5772		-8.6443			-2.2886	2.9114
-4.6	71.0886		-7.4886	-14.4228		-7.4886	4.6443		-9.8	-6.3329		1.1772	22.5557			23.7114		15.0443	12.1557		1.7557	-1.1329
-4.6	56.6443		-8.0671	-13.8443		-8.0671	30.0671		16.7772	0.3114		-10.1329	-5.1772		21.4	16.2		17.3557			8.6886	-2.2886
0.6	46.8228		-10.9557	-6.9114		-10.9557	30.0671		-3.4443	-6.3329		12.7329	24.8671		17.9329	2.9114		11	10.4228		-5.1772	3.4886
-9.2228	-2.2886		-12.6886	-14.4228		-10.3772	-12.6886		-9.2228	-10.9557			-6.9114		11.5772	15.0443		8.6886	18.5114		-2.2886	56.0671
-9.2228	9.2671		-4.0228	-13.8443		-8.6443	-4.0228		-7.4886	-12.6886		9.2671	31.8		28.9114	16.7772		13.8886	2.9114		-5.1772	33.5329
-8.0671	-8.6443		-9.2228	-1.1329		-10.9557	-14.4228		-13.8443	-2.2886		-7.4886	35.8443		-4.0228	-2.2886		4.6443	46.8228		-8.0671	-2.2886
-12.1114	33.5329		-8.6443	-6.3329		15.0443	-0.5557		-4.6	-9.2228		-4.6	26.0228		-4.6	15.6228		11.5772	46.8228		-5.1772	-1.7114
-10.3772	58.9557		-4.6	5.2228			-3.4443		-13.2671	7.2443		-10.1329	2.3329		4.0671	6.9557		5.2228	31.8		-5.1772	0.0228
-6.9114	2.9114		-9.2228	-2.2886			-2.2886		-12.1114	-12.6886		-7.4886	-1.1329		2.9114	13.3114			47.4		-10.9557	-1.1329
	-4.0228		-13.2671	-2.8671		-10.3772	-1.7114		-13.8443	-9.2228		12.7329	5.8		13.8886	11.5772		12.1557	-5.1772		-1.7114	26.0228
	-8.0671		-13.2671	-2.8671		-5.1772	2.3329		-12.6886	-6.9114		-12.2886	12.1557		8.6886	22.5557		4.6443	39.3114		-12.6886	22.5557
13.8886	2.3329		-12.6886	-8.6443		-6.9114	4.0671		-6.9114	-8.6443		-10.1329	6.9557		5.2228	8.1114		2.3329			-5.7557	11.5772
17.3557	13.3114		-10.3772	-4.0228		-8.0671	1.7557			-0.8443		-12.2886	0.6		9.8443	21.9772		-4.6	23.7114		-4.6	18.5114
-2.2886	0.0228			-0.5557		-1.7114	0.6		20.8228	-11.5329		4.0671	0.0228		11.5772	34.1114		-0.5557	54.9114		12.7329	35.2671
	16.2			4.9329		-6.3329	11		-3.4443	-9.2228		2.9114	-6.3329		-2.2886	33.5329		-5.1772				25.4443
5.2228	-4.6			31.8		-8.0671	-5.7557		-5.7557	-9.2228		-10.1329	-9.8		20.8228	-6.9114		12.7329	22.5557		22.5557	10.4228
	46.2443		20.8228	19.0886		-4.0228	-9.2228		-5.7557	-0.2671		11	-4.6		12.1557	-0.5557		0.0228			-2.8671	39.8886
	22.5557		-6.3329	57.8		-2.2886	13.8886		-8.0671	-12.1114		14.4671	11.5772		31.8	7.5329		-5.1772	1.1772		-11.5329	26.6
	0.6		-6.3329	9.5557			-5.7557			-14.4228		-10.1329	21.4			1.1772		-7.4886	1.7557		23.1329	14.4671
9.8443	2.3329		-9.2228	-1.4228		15.6228	0.6		2.9114	-12.6886		-2.8671	15.0443		30.6443	-3.4443		-4.0228			38.7329	46.2443
-1.7114	1.1772		-9.2228	1.1772		0.0228	-5.1772					-5.7557	34.6886			1.7557		-4.0228	6.9557		14.4671	16.2
	-5.1772		1.7557	1.1772			-5.1772		11			-5.1772	1.1772		23.1329			2.3329	-0.5557		9.2671	9.2671
16.2	20.2443		30.0671	7.5329		-6.9114	-4.0228		-0.5557	10.4228		6.9557	0.6		28.9114	25.4443		1.1772	8.6886		1.7557	16.2
-1.1329	1.7557		11	9.5557			-2.2886		-3.4443	-1.1329		-10.1329	-4.6			9.2671		-1.1329	-4.0228			38.7329
-2.8671	5.2228		-1.7114	6.0886		-5.1772	-2.2886		-3.4443	7.2443		3.4886	-6.9114		2.3329	9.2671		-2.8671	10.4228			78.0228
3.4886	4.6443		28.9114	2.9114		-2.8671	-2.2886		-5.7557			4.0671	11		-1.1329	11.5772		-2.2886	14.4671			54.9114
19.0886	28.3329		20.8228	-0.8443		16.2	-1.1329		0.0228	17.3557		-10.1329	-1.1329		-7.4886	17.9329		-6.9114	17.4			12.1557
-0.5557	-4.6		-8.6443	1.1772		-2.8671	2.3329		-7.4886	24.8671		20.8228	-3.4443		-1.1329	10.4228		-1.1329	11.5772			6.3772
2.9114	-4.6		-6.9114	-0.5557		-5.1772	-6.9114		-5.1772			5.2228	-5.1772		3.4886	20.2443		5.8	29.4886		16.7772	0.6
6.9557	6.3772		-4.0228	1.1772		-6.3329	6.3772		-4.0228			-10.1329	-3.4443		4.6443	0.0228		6.3772	17.4		23.7114	25.4443
5.8	3.4886		13.3114	-10.3772		4.6443	2.3329		-6.9114			12.7329	1.1772		-1.7114			-2.8671	5.2228		-4.0228	-5.1772
2.9114	11.5772		4.0671	0.0228		-5.1772	9.8443		0.6			4.0671	22.5557		-0.5557			4.0671			-4.6	4.0671
19.6671	-2.8671		-7.4886	-13.8443		-0.5557	1.1772		-2.2886	7.2443		5.8	11		11			-9.2228	58.3772		26.6	8.6886
-8.0671	29.4886		-8.0671	7.5329		-12.1114	11.5772		-8.6443	-0.5557		19.0886	6.3772		1.7557			2.9114	17.4		-2.8671	30.0671
	28.9114		6.3772	-3.4443		-9.2228	32.3772		1.1772	-2.2886		-10.1329	-4.6		12.7329	2.3329		2.9114	-9.8		-5.1772	9.8443
-7.4886	47.4		-8.0671	5.8		-9.2228			-1.7114	2.3329		3.4886	-5.1772		-2.8671	17.3557		-8.6443	-1.7114		5.8	13.8886
-10.3772	20.2443			-1.7114		-8.6443	38.1557		13.3114	0.0228		-4.0228	-2.8671		-5.1772	30.0671		-13.8443	17.4		-1.7114	24.8671
-1.7114	-8.0671			8.6886		-6.9114			1.1772	-9.2228		-10.1329	0.0228		-2.8671	23.1329		-3.4443	3.4886		3.4886	19.0886
-4.6	29.4886		-8.0671	-1.1329		-5.7557			-0.8443	-0.5557		-1.7114	14.4671		4.6443	-5.1772		-5.1772	6.9557		-2.8671	15.6228
-8.0671	5.2228		-11.5329	11		-7.4886	20.2443		1.7557	-8.0671		11	1.7557		0.0228	2.9114		-2.2886	17.4		7.5329	56.6443
-9.2228	-3.4443		-12.1114	27.1772		-5.1772			2.3329	7.2443		9.8443	0.0228		12.1557	13.3114		5.2228	-5.7557		-5.7557	20.2443
-9.8	-1.7114		-13.8443	5.8		-7.4886	10.4228		6.9557	-12.1114		-10.1329	31.2228		-2.8671	-8.0671		-8.6443	6.7114		-8.6443	24.2886
-3.4443	43.9329		-13.8443	42.2		-8.0671	-2.2886		13.8886	-2.8671		32.3772	42.7772		-4.0228	8.1114		-2.2886	17.4		-7.4886	61.2671
-8.0671	18.5114		-13.8443	52.0228		-10.3772	-10.9557		-5.1772	-3.4443			30.6443		-8.6443	1.1772		5.8	13.8886		-8.0671	42.2
-10.3772	2.9114		-13.8443	40.4671		-8.0671	20.8228		-9.2228	-10.3772		-10.1329	12.7329		-1.7114	-3.4443		13.8886	50.2886		-9.2228	15.0443
-9.8	19.6671		-9.8	56.0671		-10.3772	-6.3329		2.3329	-5.7557		15.6228	21.4		26.0228	6.3772		-9.8	56.0671		-6.3329	38.1557
-6.3329	3.4886		-5.1772	3.4886		-6.3329	-4.6		1.1772	-12.1114		21.4	34.6886		24.8671	18.5114		1.7557	60.1114		1.1772	21.4
-0.5557	-9.8		-11.5329	24.2886		-6.9114	0.6		-7.2	12.1557		-1.1329			-2.2886	43.3557		-6.3329	60.6886		-2.2886	32.9557
			-11.5329	35.8443		1.7557	-5.7557		-12.1114			-10.1329	37.5772		0.6	29.4886		0.6	3.4886		3.4886	29.4886
	52.6		-13.2671	22.5557		-1.1329	25.4443			7.2443		-2.8671	65.8886		-1.7114	-5.7557		1.7557	6.7114		1.7557	21.9772
	-0.5557		-13.8443	43.9329		-1.1329	24.2886		-5.7557			-4.0228	37		1.1772	-1.7114		-4.0228	0.0228		15.0443	42.2
-3.4443	35.2671		-10.3772	22.5557		-7.4886	17.9329		-8.0671	-1.7114		-6.9114			-5.1772	0.0228		-5.1772	1.7557		18.5114	38.1557
	1.7557		-11.5329	34.1114		4.6443	8.6886		-6.3329	-2.2886		-10.1329	78.6		0.6	2.3329		-4.6	51.4443		23.7114	12.7329
	-2.8671		-11.5329			-5.1772	12.7329		-5.7557	1.7557		-5.1772	50.8671		-4.0228	13.3114		-10.9557	37			27.7557
	23.7114		-12.6886	20.2443		-2.2886	-5.1772		-5.7557	-6.3329		-6.9114	17.3557		11	-5.7557		-9.8	28.9114		-1.7114	26.0228
	9.2671		-13.2671	54.3329		-2.2886	-10.9557		-4.6	-5.7557		-10.1329	30.6443		-7.4886	52.6		-8.0671	49.1329		-0.5557	12.7329
-10.9557	2.9114		-13.2671	20.8228		-14.4228	-0.5557		-6.9114	-4.0228		-8.6443	42.2		0.0228	31.8		-5.1772	60.1114		-4.0228	54.3329
-10.9557	13.3114		-13.2671	2.3329		-0.5557	9.8443		-6.9114	-11.5329		-6.9114	35.2671		5.2228	42.2		-5.7557	41.0443		21.4	69.9329
-10.3772	2.3329		-12.6886	57.8		-1.1329	7.5329		-10.9557	-5.7557		-10.1329	42.7772		9.2671	39.8886		11.5772	-1.7114		0.6	40.4671
-7.4886	7.5329		-9.8	27.1772		-10.9557	4.6443		-8.6443	-1.1329		-4.6	32.9557		10.4228	22.5557		12.1557	-3.4443		-5.7557	5.2228
-9.2228	-2.2886		-10.3772			-9.2228	11		-11.5329	-7.4886		1.1772	28.3329			50.2886		14.4671	-4.0228		-11.5329	8.1114
-6.3329	19.0886		-9.8			-10.9557	9.2671		-6.3329	-9.2228		-10.1329	15.6228		1.1772	3.4886		-5.1772	15.6228		-9.2228	8.1114
-10.3772	23.1329		-6.9114			-3.4443	7.5329		-4.6	-7.4886		0.0228	20.8228		-5.1772	11		-14.4228	2.9114		0.6	42.7772
-9.2228	41.0443		-6.3329				5.2228		-5.1772	-9.2228		-2.2886	47.9772		23.7114	0.0228		-2.2886	49.1329		-3.4443	56.0671
1.1772	24.8671		-5.1772	35.8443		20.8228	5.8		2.9114	-10.3772		-2.8671	15.6228		32.9557	12.7329		27.1772	13.8886		-3.4443	58.3772
-2.8671	60.6886		-2.8671	55.4886		14.4671	-6.3329		1.7557	-8.0671		-10.1329	14.4671		-8.0671	9.2671		6.3772	20.8228		-4.6	24.2886
15.0443	28.3329		-12.1114	-2.8671			-2.2886		-7.4886	-6.3329		8.1114	52.6		18.5114	-2.2886		23.1329	49.1329		-9.2228	50.2886
-8.0671	37.5772		-10.3772	15.0443			0.0228		5.2228	-5.1772		13.3114	38.7329		4.6443	2.9114		6.3772	44.5114		10.4228	50.2886
-8.0671	25.4443		-9.8	0.0228		16.2	7.5329		-6.9114	-6.3329		37	27.7557		9.8443	5.2228		-0.5557	52.0228		28.3329	23.1329
-7.4886	1.7557		-10.3772	0.0228			4.0671		-9.8	-8.0671		-10.1329	37.5772		6.3772	13.3114		-4.0228	21.4		23.1329	29.4886
-0.5557	30.0671		-10.9557	1.7557			2.9114		-11.5329	4.3557		9.2671	23.7114		3.4886	23.7114		-4.0228	6.3772		19.6671	38.7329
-2.8671	3.4886		-10.3772	14.4671		-4.6			-8.0671	7.2443		21.4	22.5557		10.4228	11		-4.6	-2.2886			59.5329
-2.2886	4.0671		-11.5329	5.8		-10.3772	-2.8671		-8.0671	23.1329		-10.1329	23.7114		8.1114	-5.1772		8.1114	5.2228		-1.7114	13.8886
-5.1772	0.6		-7.4886			-7.4886	2.3329		-6.3329			30.6443	34.6886		12.7329	-5.7557		19.0886	19.0886		-9.8	18.5114
-1.7114	-6.9114		2.3329	-10.9557		-11.5329	7.5329		-12.1114	21.4		12.7329	9.8443			9.2671		14.4671	21.4		-9.8	42.7772
-3.4443	35.2671		16.7772	58.3772		-9.8	-2.2886		-6.9114	-4.0228		2.3329	-1.1329		24.8671	0.0228		-2.8671	-4.0228		-9.2228	43.9329
-3.4443	21.9772		-7.4886	6.9557		6.9557	-1.1329		-9.2228	-5.7557		35.8443	14.4671		13.3114	30.0671		8.1114	-0.5557		-10.9557	20.8228
-6.3329	47.9772		-8.6443	-1.7114		-3.4443	4.0671		-7.4886	-8.6443			18.5114		0.6	34.6886		17.3557	15.6228		-7.4886	12.7329
-3.4443	49.1329		-6.3329	20.2443		-8.6443	2.3329		13.3114	-5.7557		43.9329	-0.5557		-1.1329	12.1557		27.1772	12.1557		27.1772	17.9329
-8.0671	12.7329		-12.1114	34.1114		-5.1772	18.5114		-6.9114	-7.4886		10.4228	21.9772		-0.5557	5.8		-14.4228	32.3772			44.5114
-6.9114	9.2671		-9.8	32.9557		-10.9557			-10.9557	0.0228		-1.1329	6.3772		-2.8671	7.5329		-14.4228	15.6228			30.0671
-4.6	36.4228		4.6443	32.9557		-12.1114			-12.6886	-5.1772		-3.4443	12.7329		-1.1329	21.4		-12.6886	15.6228			59.5329
17.3557	20.8228		-5.1772	30.0671		-5.1772	19.6671		-11.5329	-10.3772		3.4886	51.4443					-14.4228	6.3772		33.5329	35.8443
-9.8	20.8228		-9.8	28.3329		-9.2228	6.9557		3.4886	-0.8443		-12.2886	26.0228		-2.8671			-10.9557	0.6		28.9114	79.1772
-9.2228	17.3557		-12.1114	32.3772		-10.9557	7.5329		5.2228	-9.2228		-12.2886	-14.4228		6.3772	30.6443			14.4671			36.4228
-8.6443	28.3329		-0.5557	19.0886		-12.6886	33.5329			7.2443		-12.2886	17.3557			30.0671			10.4228			-8.6443
7.5329	-7.4886			15.0443		-8.6443			20.8228	-5.1772			6.9557		23.1329	0.0228		4.0671	10.4228			3.4886
1.7557	23.1329			3.4886		-10.3772			12.1557	-5.7557		6.3772	14.4671			42.2		3.4886			0.0228	0.6
-6.3329	-2.2886		-9.2228	13.8886		-9.2228	33.5329		-7.4886	17.3557		-0.5557	-1.7114			10.4228		-2.8671	63.5772		1.1772	-1.7114
-4.6	20.8228		12.1557	5.8		0.6	11		19.0886	-7.4886		12.7329	21.4		2.9114	19.0886		5.8	56.6443		-4.6	31.2228
0.6	6.3772			2.3329		-4.0228	17.9329		14.4671	-6.3329		12.1557	9.2671		-2.2886			27.1772			-5.7557	35.2671
16.2	6.3772			1.7557		-10.9557	-1.1329		-5.1772	13.3114		0.0228	17.3557		-2.2886	29.4886		33.5329			-3.4443	39.8886
	-2.8671		2.9114	5.2228		-12.1114	-4.0228		-6.3329	19.6671		2.3329	78.0228		24.8671	54.3329		23.1329	57.8		1.7557	77.4443
-5.1772	-0.5557		4.0671	-6.3329		15.0443	0.6		9.2671	15.0443		-3.4443	75.1329		11	45.0886		11.5772	11.5772		-4.0228	74.5557
-2.8671	3.4886		19.6671	31.8		8.1114	-8.0671			13.3114		4.0671	66.4671		17.3557	12.1557		-1.7114	37.5772		19.0886	104.023
-6.3329	13.8886			30.6443		0.6			-8.0671	-2.2886		-1.7114	6.3772		-6.3329	-14.4228		-8.6443	-1.1329		4.0671	62.4228
-5.7557	-3.4443					-4.0228			-2.2886	-9.2228		1.1772	5.2228		-6.9114	39.8886		-7.4886	-14.4228			62.4228
-5.7557	5.2228			45.0886		-2.2886	38.1557		-3.4443	7.2443		11.5772	1.1772		5.8	-9.8		-0.5557	39.8886		15.6228	10.4228
-8.0671	23.7114					11	1.7557		-5.1772	-12.6886		8.6886	28.3329		34.6886	-4.6		-2.2886	56.0671		32.9557	13.3114
-10.9557	20.2443		20.8228	-0.5557			4.0671		-3.4443	-9.2228		0.0228	11.5772		-4.0228	-6.9114		5.2228	-9.2228		14.4671	4.0671
-7.4886	33.5329			0.0228		0.6	-3.4443		-8.6443	-6.9114		9.2671	35.2671		-2.8671	-9.2228		-7.4886	56.0671		38.7329	16.7772
5.8	-3.4443		6.3772	-8.6443		17.9329	8.1114		-5.7557	-8.6443		20.8228	26.6		-8.6443	1.1772		-5.7557	10.4228		-6.9114	24.8671
	19.0886		-4.6	-6.9114		-8.6443	5.8		-8.0671	-0.8443		8.6886	31.2228		-0.5557	2.3329		-1.7114	56.0671		-5.1772	31.2228
	13.3114		-11.5329	-2.2886		-4.0228	34.6886		-8.0671	-11.5329		8.1114	36.4228		-12.1114	1.7557		-7.4886	-4.0228		-4.0228	31.8
-5.1772	1.1772		-11.5329	-3.4443		-8.0671	-4.0228		-8.6443	-9.2228		3.4886	42.2		-2.8671	1.7557		-1.7114	56.0671		11.5772	13.8886
-6.9114	4.6443		7.5329	-9.2228		-9.8	23.7114		-10.9557	16.7772		23.1329	2.3329		-8.0671	11		0.6	4.6443			28.9114
-0.5557	16.2		0.0228	6.9557		-9.8	24.2886		-8.6443	-13.2671		0.6	-1.7114		-3.4443	3.4886		-1.1329	24.2886			38.1557
-2.8671	31.2228		7.5329	6.3772		-6.3329	34.1114		-6.9114	-12.1114		2.9114	7.5329		6.3772	-9.2228		-2.2886	56.6443		19.0886	27.7557
-4.6	63		6.9557	16.7772		-8.0671	11.5772		-8.6443	-1.4228		5.8	2.3329		6.3772	6.3772		0.6			-4.6	0.0228
-8.0671	28.3329		1.1772	26.0228		-1.7114	2.9114		-7.4886	13.3114		12.1557	4.0671		-1.7114	8.1114		8.6886	15.6228		6.3772	29.4886
6.9557	-1.1329		-12.6886	-2.8671		-9.2228	-4.6		-10.3772			16.7772	0.6		-2.2886	4.6443		-5.1772	12.1557		12.1557	44.5114
-5.1772	38.1557		1.1772	-5.1772		-8.6443	-1.7114		-9.8			11.5772	33.5329		4.0671	35.8443		0.6	9.2671		6.9557	14.4671
-4.6	6.3772		-10.9557	-4.6		-10.9557	-1.7114		-6.3329	10.4228		12.7329	41.6228		20.2443	21.9772		-4.6	7.5329		-1.7114	37
-3.4443	17.3557		14.4671	5.2228		-5.7557	6.3772		-8.0671	-1.1329		-4.0228	3.4886		17.3557	0.6		-1.1329	18.5114		21.4	12.1557
-3.4443	11.5772		-10.9557	-5.7557		-9.2228	9.8443		-7.4886	7.2443		28.3329	7.5329		-4.0228	-3.4443		-4.0228	30.0671		-6.3329	76.2886
1.7557	18.5114		-6.9114	-0.5557		-9.2228	3.4886		-9.8			13.3114	24.8671		-7.4886	-4.0228			57.8		-5.1772	43.3557
-0.5557	24.8671		-9.2228	-4.0228		-13.2671	-4.6		-10.3772	17.3557		26.6	8.1114		1.1772	10.4228			-4.6		13.3114	5.2228
-5.7557	17.9329		-12.1114	-1.7114		-13.2671	-1.1329		-5.7557	24.8671		28.9114	8.1114		-2.8671	6.3772		25.4443	31.2228		16.7772	19.0886
6.9557	43.9329		-12.6886	13.3114		-10.9557	0.0228		-10.9557			23.1329	-9.8		3.4886	5.8		-3.4443	-1.1329		23.1329	13.8886
21.4	4.0671		-6.9114	32.3772		-6.3329	0.0228		-11.5329			0.6	5.8		-6.9114	-3.4443		1.1772	14.4671		10.4228	24.2886
	6.3772		-10.3772	6.3772		-12.1114	-2.8671		-6.3329				-3.4443		0.6	4.0671		-2.2886	10.4228		13.8886	23.1329
-4.6			-9.8	28.9114		-8.6443	-6.3329		-10.3772			0.6	1.7557		-8.0671	22.5557		-4.0228	10.4228		-2.8671	18.5114
-9.2228			-12.1114	47.9772		-8.0671	-2.2886		-4.0228	7.2443		2.9114	30.0671		1.1772	-0.5557		26.6			-7.4886	24.2886
-6.3329			-12.1114	16.7772		-4.6	2.9114		-8.6443	-0.5557		-4.0228	14.4671		-8.0671	15.6228		8.1114	63.5772		0.0228	37.5772
-6.3329			-12.1114	28.9114		-9.2228	-8.6443		-9.8	23.7114		4.0671	9.2671		1.1772	6.9557		17.9329	56.6443		-7.4886	31.8
-5.1772			-11.5329	20.2443		2.9114	-4.6		-10.3772	2.3329		9.2671	-0.5557		-6.3329	9.2671		2.3329			-1.1329	79.7557
-6.3329			22.5557	25.4443		1.1772	20.8228		-10.9557	0.0228		-2.8671	-4.0228		-5.1772	9.8443		21.9772			14.4671	85.5329
-9.2228				19.0886		-9.8	16.2		-7.4886	-9.2228		-1.7114	14.4671		-4.6	2.3329		5.2228	57.8		-4.0228	12.7329
-6.3329			3.4886			20.2443	-2.2886		-7.4886	-0.5557		-2.8671	10.4228		30.0671	-1.1329		5.8	11.5772		-13.2671	4.0671
-1.7114			7.5329	41.6228			13.3114		-4.6	-8.0671		0.6	10.4228		30.6443	12.7329		-2.2886	37.5772		-5.1772	16.7772
-10.9557			5.2228	27.1772			31.2228		-10.9557	7.2443		-12.2886			32.3772	-2.8671		0.6	-1.1329		-2.2886	49.1329
4.0671			-5.7557	53.1772		9.2671	33.5329		-1.7114	-12.1114		6.3772	63.5772			24.8671		-3.4443	-14.4228		1.1772	57.8
18.5114			-6.3329	26.0228			5.2228		-13.8443	-2.8671		22.5557	56.6443		31.8	17.3557		-2.8671	39.8886		11	43.9329
3.4886				6.9557		-5.7557	0.0228		-8.0671	-3.4443		4.6443	79.1772		-2.2886	28.9114		0.6	59.5329		-14.4228	53.1772
2.9114				20.8228		-6.3329	10.4228		-8.0671	-10.3772		-2.8671			1.1772	32.3772		-1.7114	17.3557		-13.8443	16.2
				60.6886		-0.5557			-7.4886	-5.7557		6.9557	57.8		-2.8671	20.8228		-8.6443	23.7114		-14.4228	50.2886
-3.4443			26.0228	60.6886		-3.4443	28.9114			13.8886		-1.1329	11.5772		5.8	-2.8671		-4.6	9.2671		1.1772	30.6443
-4.0228			23.1329	27.7557		-8.6443	-1.1329			12.1557		8.6886	37.5772		-2.2886	6.3772		-5.1772	15.0443		5.8	1.1772
0.0228			11.5772	35.2671		-5.7557	5.2228		6.9557			0.6	-1.1329		28.3329	5.2228		0.0228	17.9329			-1.7114
-4.0228			-4.0228	41.6228			-2.2886		-5.1772	7.2443		9.8443	-14.4228		12.7329	19.6671		-6.9114	9.2671		10.4228	4.6443
			-6.3329	25.4443		20.2443	-5.1772		1.1772			-1.7114	39.8886		-1.1329	13.3114		4.6443	1.1772		2.9114	-6.9114
-11.5329			-2.2886	22.5557			16.7772		-2.8671			-1.7114	53.1772		11.5772	-1.7114		-0.5557	-2.8671		30.6443	28.9114
-4.6			6.3772	11.5772		6.9557	12.1557		0.0228			9.8443	0.0228		-4.0228	-2.2886		5.2228	-0.5557			31.2228
-4.6			5.2228	12.7329		-1.1329	37		0.0228			-0.5557	7.5329		-4.0228	-1.7114		4.6443	38.1557		21.9772	26.6
-2.8671			-7.4886	0.0228		-6.3329	-6.3329		-8.6443			-10.9557	5.8		-3.4443	-1.1329		-3.4443	9.8443			35.8443
-2.8671			0.6	26.6		-8.6443	11		-10.9557			0.6	4.6443		-7.4886	2.3329		5.2228	22.5557		-2.8671	28.9114
-4.6			10.4228	41.6228		-9.8	30.6443		4.0671			15.6228	1.7557		24.2886	0.6		6.3772	11.5772		31.2228	61.8443
-8.0671			19.0886	32.9557		-9.2228	4.0671		5.8			-6.9114	18.5114		8.1114	-1.7114		-5.7557	2.3329		25.4443	19.6671
-3.4443			13.8886	19.6671		-12.1114	-6.3329		-1.4228			-1.1329	18.5114			-2.2886		-1.7114	-5.1772		10.4228	29.4886
3.4886			14.4671	16.7772		-9.2228	-6.3329					-2.2886	17.3557		-0.5557	4.0671		9.2671	-6.3329		32.3772	68.7772
-4.0228			-12.1114	-2.8671		-8.0671	-6.9114		-8.6443			-4.0228	4.0671		-4.6	27.1772		-8.0671	-6.3329		3.4886	64.1557
12.7329			1.1772	8.1114		-10.3772	-3.4443		-9.2228			11	32.3772		-2.8671	15.6228		15.0443	9.8443		21.4	110.377
0.6			-5.7557	8.1114		-6.9114	-2.2886		-9.2228			34.6886	18.5114		0.0228	14.4671		31.2228	11			79.7557
-2.2886			0.6	-2.2886		5.2228	-4.0228		-10.3772			15.6228	1.7557		-4.6	8.6886		4.6443	6.9557			49.1329
-5.7557			16.2	5.8		-5.7557	15.6228		-10.9557			30.0671	-4.0228		2.3329	1.1772		-2.2886	46.2443		19.6671	38.1557
-8.0671			-0.5557	1.7557		-2.8671	-8.0671		-12.1114			5.8	-6.9114		4.6443	2.3329		0.6	4.6443		-0.5557	86.1114
-5.1772			1.7557	-0.5557		-9.8	-5.1772		-13.2671			2.3329	-5.1772		-1.7114	-4.0228		-5.7557	1.7557		-5.7557
-0.5557			-10.3772	-14.4228		-4.0228	-0.5557		-12.1114			-1.1329	-0.5557		-1.7114	1.1772		-0.5557	6.3772		-6.9114	44.5114
20.2443			-10.9557	-14.4228		-10.9557	10.4228		-12.1114			-2.2886	4.6443		-6.9114	2.3329		-0.5557	-2.2886		-8.0671	60.6886
9.8443			4.0671	-12.1114		-10.9557			-7.4886			15.6228	10.4228		1.1772	1.1772		-0.5557	2.3329		-0.5557	37
-9.2228			1.7557	-8.0671		-9.8	-13.8443		-7.4886			42.2	23.7114		5.8	-0.5557		1.1772	-0.5557		27.7557	14.4671
1.7557			7.5329	-1.7114		-10.9557	-8.0671		-8.6443			19.6671	67.0443		13.8886	-4.6		11.5772	16.7772		-2.2886	32.9557
-8.0671			2.9114	-5.7557		-6.9114	-7.4886		-10.3772			37	49.1329		6.9557	3.4886		31.8	2.3329		1.7557	12.7329
7.5329			23.7114	35.2671		-6.3329	-2.8671		-10.3772			21.4	43.9329		-6.9114	38.7329		34.1114	4.6443		4.6443	52.6
-1.7114			30.6443	45.6671		-6.9114	-8.6443		-9.8			30.0671	35.2671		-6.9114	-7.4886			-0.5557		-1.1329	64.1557
-4.6			-9.8	54.9114		-12.1114	-8.6443		-8.6443				29.4886		1.1772	-6.3329		24.8671	-1.7114		-2.8671	46.8228
-1.7114			-4.6	-5.7557		-9.2228	13.8886		-7.4886			29.4886	10.4228		-5.1772	-7.4886			-4.6		-12.6886	31.2228
-2.8671			-8.0671	-7.4886		-6.9114	-2.8671		-4.0228				57.8		-2.2886	-5.1772		24.8671	1.1772		12.1557	30.0671
-8.0671			-9.8	2.3329		-9.2228	-4.0228		-5.1772			34.6886	32.9557		-5.7557	-9.2228			6.3772		-7.4886	64.7329
-3.4443			-6.3329	-1.1329		-3.4443	31.8		0.0228			15.0443	3.4886		-2.2886	-3.4443			16.7772		-8.0671	48.5557
-2.8671			-5.7557			13.3114	0.0228		-6.9114			3.4886	0.6		1.1772	-6.3329			12.1557		11	35.2671
-4.6			-3.4443			-6.9114	-2.8671		15.6228			1.1772	-4.6		2.9114	-6.9114		1.7557	2.3329		2.9114	16.7772
9.2671			-2.2886	25.4443		-7.4886	-8.6443					-3.4443	9.2671		-7.4886	4.0671		-1.7114	-0.5557		-2.2886	27.1772
12.7329			2.9114	13.3114		-9.2228	4.6443		-11.5329			-4.6	6.3772		3.4886	-5.7557		-1.1329	-2.2886		-4.0228	16.7772
1.7557			4.0671	11		-9.2228	1.7557		14.4671			12.7329	17.3557		-3.4443	-2.8671		-8.0671	13.3114		-1.1329	69.3557
-1.7114			-2.8671	16.2		-9.2228	-5.1772					15.0443	33.5329		-8.0671	-5.1772		1.1772	3.4886		5.8	84.3772
-7.4886				0.6		-4.6	0.6					16.2	37		0.6	-7.4886		2.9114	5.8		-8.0671	108.067
-6.3329			28.9114	19.6671		-13.8443	-1.1329		0.8886			22.5557	30.6443		-5.7557	-6.3329		1.1772	9.2671		-1.1329
-2.2886			-2.2886	19.0886		-2.8671	3.4886		5.8				60.6886		-5.1772	-4.6		34.6886	15.6228		19.6671
-3.4443			-11.5329	22.5557		-9.2228	8.6886		9.8443			29.4886	60.6886		-2.8671	-4.0228		6.3772	39.3114		-0.5557
16.2			0.6	26.0228		-8.0671	-8.6443		6.9557			24.8671	50.8671		3.4886	11		-2.8671	11.5772		-6.9114	28.9114
6.9557			26.6	22.5557		-4.0228	-5.1772		2.3329			30.0671	0.6		15.6228	-3.4443		5.8	30.6443		0.0228	67.6228
12.7329			2.3329	37		-10.9557	-10.9557		-2.2886				3.4886		0.0228	18.5114		-6.9114	11.5772		-4.0228	88.4228
			-10.9557	26.6		-9.2228	4.6443		11.5772			12.1557	49.7114		0.0228	39.3114		18.5114	10.4228		8.6886
-4.6			-6.9114	9.8443		-6.3329			-1.1329			22.5557	9.8443		-5.1772	-0.5557		2.3329	2.3329		9.8443	22.5557
-1.1329			-5.1772	19.0886		-8.6443			-4.6			17.3557	11.5772		-4.0228	52.0228		-1.7114	3.4886		-2.8671	17.3557
2.3329			-9.2228	21.4		-5.7557	5.2228		-3.4443			13.3114	20.2443			-11.2443		13.8886	20.2443		-4.6	12.7329
-5.1772			-3.4443	48.5557		-9.8	1.7557		-1.7114			27.7557	43.9329			37.5772		7.5329	8.6886		4.0671	9.8443
-2.2886			-9.2228			-1.1329	31.2228		-3.4443			16.7772	55.4886		28.9114	1.1772		4.0671	8.1114		11	0.6
8.1114			-9.8	9.8443		-14.4228	-5.1772		-7.4886			1.1772	4.6443		-0.5557	-7.4886		13.3114	17.3557		14.4671	0.6
13.8886			-10.9557	2.9114		-8.6443	-2.2886		-6.3329			15.6228	5.2228		-7.4886	12.7329		-1.1329	9.2671		27.7557	0.0228
			30.0671	1.7557		-8.0671	4.0671		-8.0671			9.8443	16.7772		-6.3329	41.0443		-6.3329	9.8443			63
15.0443			19.6671	-2.8671		-10.9557	-6.3329		-2.8671			8.6886	1.1772		-9.8			-1.7114	15.0443		37	50.2886
15.0443				-6.9114		-6.3329	6.3772		-6.3329			25.4443	18.5114		-4.6	8.6886		17.3557	7.5329		-3.4443	43.9329
11			26.6	-4.6		-4.6	25.4443		-11.5329			42.2	0.6		-8.6443			-2.2886	5.8		-3.4443	86.1114
-5.1772			-9.8	-5.1772		3.4886	13.8886		-12.1114			39.8886	5.8		-9.8			-6.9114	5.2228		-9.8	61.2671
			-11.5329	5.2228		11.5772	9.8443		-12.6886				23.7114		-2.8671			15.6228	3.4886		-9.2228	34.6886
3.4886			-12.6886	-8.6443		-10.3772	1.7557		-13.8443				-4.0228		3.4886	55.4886			20.2443		-9.8	27.7557
-6.3329				-2.2886		-14.4228	-5.7557		0.8886			20.8228	-2.2886		6.9557	36.4228		16.2	8.6886		-8.6443	16.2
8.6886			11	39.3114		-13.8443	3.4886		5.8				0.6		5.8	34.6886			30.0671		-10.9557	27.1772
1.1772			-10.9557	17.9329		-13.8443	-6.3329		3.4886			9.2671	2.9114			-4.6		26.6	30.0671		-9.2228	11.5772
4.0671			4.0671	4.0671		-12.6886	-2.2886		-2.8671			11.5772	1.1772		14.4671	2.3329		8.1114	50.2886		-12.6886	23.1329
				5.2228		-8.0671	-8.0671		-5.7557			-2.2886	-0.5557		1.7557	11.5772		-0.5557	11		-11.5329	18.5114
1.7557			1.7557	27.7557		-5.1772	7.5329		-3.4443			-2.2886	-5.7557		-8.0671	52.6		14.4671	22.5557		-9.8	31.2228
21.4			21.4	32.9557		-10.9557	4.0671		-6.9114			5.2228	-0.5557		-9.2228	-6.3329		6.3772	30.6443		-9.8	23.7114
-2.8671			-2.8671	4.0671		4.0671	6.3772		-7.4886			-3.4443	13.8886		11.5772	34.1114		3.4886	15.6228		-10.9557	29.4886
-2.2886			-2.2886	15.0443		-1.7114			-5.1772			15.0443	12.7329		24.8671	5.2228		-7.4886	9.8443		-6.9114	-1.7114
-2.2886			-2.2886	-2.8671		-1.7114	1.1772		-4.0228			0.6	28.9114		5.2228	20.8228		-9.8	6.7114		-10.3772	37
0.0228			0.0228	-6.9114		-6.9114	3.4886					5.2228	28.9114		-0.5557	35.8443		-4.0228	1.7557		-8.6443	87.8443
1.1772			1.1772	8.1114		21.4	-3.4443		-9.2228			-4.6	27.7557		-3.4443	21.4		-8.6443	-1.1329		-12.1114	21.4
6.3772			6.3772	0.6		5.2228	-5.7557		-8.6443			1.7557	12.7329		-2.8671	7.5329		-5.1772	-5.1772		-13.8443	31.2228
-5.1772			-5.1772	15.6228			-8.0671		-6.3329			-0.5557	26.0228		-6.9114	26.0228		-8.6443	-1.7114		8.1114	79.1772
1.1772			1.1772	2.9114		4.6443	-13.8443		-1.7114			-5.1772	18.5114		-4.6	24.2886		-2.8671	9.2671		3.4886	55.4886
12.1557			12.1557	-7.4886			-5.7557		-5.7557			4.6443	38.1557			6.3772		-2.2886	6.7114		0.6	93.6228
				-0.5557		-1.1329	8.1114		-7.4886			-0.5557	18.5114			8.1114		-10.9557	6.3772		-1.7114	59.5329
				-4.6		-4.0228	19.6671		2.3329			-1.7114	15.6228		31.2228	11		-8.6443	5.8		-9.8	55.4886
7.5329			7.5329	-6.3329		8.6886	15.0443		1.7557			-4.6	2.9114		-8.0671	40.4671		-2.8671	21.9772		1.7557	15.0443
				13.8886		15.0443	-2.8671		-2.8671			10.4228	58.9557		-6.9114	26.0228		-1.1329	34.6886			66.4671
				34.1114		14.4671	-2.8671		-6.6228			-6.9114	42.7772		-0.5557	4.0671		8.6886	50.8671			110.956
				53.1772		13.3114	3.4886		13.3114			1.7557	21.9772		-0.5557	14.4671		23.1329	1.7557
10.4228			10.4228	9.8443		-0.5557	5.8		-0.5557			8.6886	61.2671		-4.6	-3.4443		0.6	19.0886
				27.7557		0.6	5.2228		0.6			-6.9114			0.0228	2.9114		9.2671	23.1329		-8.0671	62.4228
				-5.1772			-4.0228					-6.9114	42.7772		11	1.1772		12.1557	-7.4886		-8.0671	25.4443
				1.7557			-4.0228					-9.8	21.9772		21.4	0.6			0.0228		-8.6443	19.0886
							-12.6886					-5.7557	40.4671			14.4671		18.5114	17.3557		-10.3772	32.9557
				10.4228		16.2	-2.2886		16.2			-5.1772	61.2671		27.7557	6.3772		27.7557	8.1114		7.5329	28.3329
				32.9557		1.1772	-2.2886		1.1772			1.1772	40.4671		15.0443	-2.8671		31.8	4.6443		24.8671	12.7329
				30.6443		9.8443	9.2671		9.8443			21.9772	40.4671		9.2671	11.5772		33.5329	13.3114		12.7329	1.1772
				34.6886		16.7772	1.1772		16.7772			23.7114			0.6	7.5329		8.1114	35.2671		22.5557	2.3329
				-4.0228		3.4886	3.4886		3.4886			37	17.3557		0.6	-6.3329		-3.4443	42.7772			31.8
				1.1772		-8.6443	-8.6443		-8.6443			34.1114	45.0886		16.7772	4.6443		0.6	11			24.2886
				8.6886		-8.0671	13.3114		-8.0671			13.3114	28.9114			16.2		-5.7557	-1.1329		-1.1329
				25.4443		11	6.3772		11			36.4228	21.9772		-5.7557	10.4228		-5.7557	1.1772		-6.9114
				41.0443		-2.8671	-1.7114		-2.8671			40.4671	8.1114		0.0228	41.6228			-2.2886		5.8
				17.9329		5.2228	16.2		5.2228			8.1114	19.6671		2.9114	30.0671			9.2671		38.1557	49.1329
				0.0228			4.0671					-3.4443	40.4671		30.6443	44.5114		20.2443	13.8886		-8.6443	27.1772
				5.2228		4.0671	5.8		4.0671			1.1772	19.6671			30.6443		20.8228	6.9557		-9.8	58.9557
				-0.5557		5.8	12.1557		5.8			10.4228	1.1772		8.6886	44.5114		5.8	8.6886		23.7114	61.2671
				5.2228		17.3557	-1.1329		17.3557			0.6	14.4671		0.0228	16.7772		-3.4443	17.9329		-7.4886	32.9557
				4.6443		-7.4886	-2.2886		-7.4886			0.0228	14.4671		-2.8671	28.9114		0.0228	16.7772		0.6	36.4228
				0.6		0.0228	4.0671		0.0228			-3.4443	77.4443		-5.7557	19.0886		-4.6	26.0228		-4.6	21.9772
				-4.0228		11	-8.6443		11			-8.6443	14.4671		-6.3329			-2.8671	12.1557		-4.6	38.7329
				14.4671		12.7329	-9.8		12.7329			8.6886	14.4671		-3.4443	39.8886		2.3329	-2.2886		-10.3772	30.6443
				2.9114			-9.2228					2.9114	14.4671		20.8228	-0.5557			2.9114		-8.6443	10.4228
				-5.7557		21.4	20.8228					0.0228			6.9557	15.0443		7.5329	1.7557		-12.1114	19.6671
				-5.1772		7.5329	14.4671		7.5329			-5.7557	26.6		4.0671	11.5772		-1.1329	-2.8671		-12.6886	7.5329
				4.6443			2.3329					-2.2886	26.6		16.7772	46.2443		25.4443	-9.8		-10.9557	3.4886
				24.2886								-2.8671	26.6		19.0886	21.4		32.9557	60.6886		-8.6443	6.9557
				13.3114		13.8886			13.8886			0.6			32.9557	17.9329		-0.5557	-1.1329		-10.3772	58.3772
				56.6443			2.9114					-3.4443	56.6443		32.3772	11.5772		8.1114	30.0671		-9.2228	15.6228
				53.7557		20.8228	25.4443		20.8228			-2.8671	47.4		-5.1772	28.9114		-1.1329	4.0671		-12.1114	4.0671
				29.4886		-1.1329	-4.0228		-1.1329			0.6	26.6					12.1557	8.6886		-13.2671	8.6886
				19.0886			-2.8671					-5.1772	49.7114		-4.0228			-1.1329			13.3114	13.8886
				1.7557		5.2228	4.6443		5.2228			8.6886			-6.9114			-2.8671			8.6886	31.2228
				15.6228		4.0671	26.6		4.0671			35.8443	26.6		-5.1772			-2.2886			9.8443	19.0886
				-2.2886		5.2228	15.6228		5.2228			28.3329			2.3329			-1.7114			5.2228	30.6443
				-2.2886		-1.7114	-5.7557		-1.7114			18.5114	56.6443		-5.1772			-6.3329			36.4228	16.7772
				0.0228		-1.1329	7.5329		-1.1329				56.6443		0.0228			-5.1772			-6.9114	27.7557
				6.9557		-5.7557	4.0671		-5.7557				45.0886		0.0228			-4.0228			-3.4443
				-2.2886		11			11			20.8228	42.7772		-1.7114			-1.7114			-4.0228	65.8886
				-6.9114		1.1772	21.9772		1.1772			18.5114	75.1329		-4.6			5.2228			-12.1114	62.4228
				-1.7114		11			11			12.1557	45.0886		-3.4443			-4.6			14.4671	10.4228
				-10.9557		23.7114	12.1557					5.8	40.4671		-3.4443			4.6443			-8.0671	6.9557
				-6.3329		20.2443	-1.1329		20.2443			15.0443	31.2228		-2.8671			7.5329			-8.0671	3.4886
				11			-0.5557					12.7329			-7.4886			6.3772			-7.4886	22.5557
				24.2886		9.2671	-1.7114		9.2671			5.8			0.6			-5.7557			-0.5557	60.6886
				42.2		5.2228	0.6		5.2228			-4.6						-6.9114			-8.0671	12.7329
				20.2443		3.4886	0.0228		3.4886			23.7114			13.3114			-5.1772			-6.9114	9.8443
				35.8443		4.6443	-7.4886		4.6443			4.6443						-4.6			-0.5557	32.3772
				30.0671		6.3772	15.0443		6.3772			-6.9114						-7.4886				44.5114
				32.9557		-1.7114	-2.8671		-1.7114			-6.9114			5.8			18.5114			17.3557	28.3329
				47.4		2.9114	4.6443		2.9114			35.2671			-2.2886			4.6443			4.6443	51.4443
				9.8443		-1.1329	15.0443		-1.1329			-6.9114			28.3329			6.3772			12.1557	49.1329
				11.5772			-4.0228					7.5329			11.5772			9.2671			5.8	60.1114
				9.8443		1.7557	-1.7114		1.7557			-3.4443						1.7557			-2.2886	73.9772
				8.1114		1.7557	-1.7114		1.7557			6.3772			12.1557			-4.6			1.1772	25.4443
				6.9557		6.9557	1.1772		6.9557			8.6886			-5.1772			-0.5557			1.1772	5.8
				-13.8443		18.5114	10.4228		18.5114			5.2228						13.3114			14.4671	19.6671
				-13.8443			1.7557					-6.9114			21.9772			12.1557			36.4228	13.8886
				0.0228			-3.4443					-6.9114			23.7114			8.1114			15.6228	18.5114
				-8.0671		2.3329	-6.3329		2.3329			12.7329			4.6443			2.9114			22.5557	21.9772
				-3.4443		-8.0671	19.6671		-8.0671			-6.9114			15.0443			1.7557			1.1772	25.4443
				44.5114		-0.5557			-0.5557			7.5329						7.5329			0.6	46.8228
				6.3772		-9.2228	6.3772		-9.2228			-3.4443			21.4			9.2671			21.4	32.3772
				3.4886		-10.3772	3.4886		-10.3772			6.3772			17.9329			3.4886			21.4	49.7114
				15.6228		-5.7557	15.6228		-5.7557			8.6886			11.5772			-0.5557			14.4671	53.1772
				5.8		-2.8671	5.8		-2.8671			5.2228			28.9114			9.8443			1.7557	68.2
				-1.7114		-0.5557	-1.7114		-0.5557			10.4228			-2.8671			-2.2886			4.0671
				10.4228		-11.5329	10.4228		-11.5329			35.8443			-8.0671			1.1772			13.8886
				-6.9114		-8.6443	-6.9114		-8.6443			12.7329			-6.3329			6.3772
				-3.4443		-8.0671	-3.4443		-8.0671						-2.8671			-2.2886			2.3329
				-4.0228		-1.7114	-4.0228		-1.7114			-5.7557			-7.4886			-4.6			4.0671
				6.9557		-4.6	6.9557		-4.6			-5.1772			-6.3329			-5.7557			-10.3772
				-2.2886		-2.2886	-2.2886		-2.2886			-1.1329			-7.4886			-6.3329			-4.0228
				5.8		-7.4886	5.8		-7.4886			2.9114			-5.1772			0.0228			-8.0671
				-4.6		-4.0228	-4.6		-4.0228			2.9114			-9.2228			3.4886			-4.0228
				10.4228		11	10.4228		11			-2.2886			-3.4443			17.9329			14.4671
				12.1557		10.4228	12.1557		10.4228			-1.7114			-6.3329			27.7557			-10.9557
				0.0228		-11.5329	0.0228		-11.5329			-1.7114			-6.9114						-5.7557
				-1.1329		-2.2886	-1.1329		-2.2886			-9.46889			4.0671						0.6
				4.0671		-2.8671	4.0671		-2.8671			-10.7178			-5.7557						0.6
				1.7557		-9.8	1.7557		-9.8			-9.32199			-2.8671			0.6			-5.1772
				38.1557		-10.3772	38.1557		-10.3772			2.9114			-5.1772			1.1772			2.9114
				-0.5557		-12.1114	-0.5557		-12.1114			-2.2886			-7.4886			-2.8671			12.7329
				-1.1329		-1.1329	-1.1329		-1.1329			-1.7114			-6.3329			-2.8671			-8.6443
				-2.2886		8.6886	-2.2886		8.6886			7.5329			-4.6			0.0228			-0.5557
				2.9114		-8.6443	2.9114		-8.6443			-3.4443			-4.0228			13.3114			2.3329
				5.8		-6.3329	5.8		-6.3329			6.3772			11			-1.1329			19.0886
				0.6		-7.4886	0.6		-7.4886			8.6886			-3.4443			-1.1329			31.2228
				-9.8		-2.2886	-9.8		-2.2886			9.8443			18.5114			-4.6
				-9.2228		-3.4443	-9.2228		-3.4443			-9.2228						5.8			-5.1772
				13.8886		-4.0228	13.8886		-4.0228			1.7557			-0.5557			11			19.0886
				10.4228		7.5329	10.4228		7.5329			-8.0671						32.9557			39.8886
				15.0443			15.0443					7.5329			-11.2443			6.3772			10.4228
				34.1114		15.0443	34.1114		15.0443			-1.7114						13.3114			15.0443
						24.2886						-4.6			1.1772			-1.1329
						1.7557			1.7557			-1.7114			1.7557			-1.7114			1.7557
				58.9557		-5.1772			-5.1772			-2.8671			-5.1772			4.0671			-5.1772
				7.5329			7.5329			17.333		-8.0671				17.333		34.6886				17.333
				1.1772			1.1772			12.444		-3.4443				12.444		32.9557				12.444
				-3.4443			-3.4443			8.889		-2.8671				8.889						8.889
				22.5557			22.5557			28.889		-4.6				28.889						28.889
				26.0228			26.0228			31.556		9.2671				31.556		25.4443				31.556
				17.3557			17.3557			24.889		12.7329				24.889		19.0886				24.889
				52.6								1.7557						26.6
				-4.6			-4.6			8		-1.7114				8		31.8				8
				-2.8671			-2.8671			9.333		-7.4886				9.333		19.6671				9.333
				-6.9114			-6.9114			6.222		-6.3329				6.222		23.1329				6.222
				-9.8			-9.8			4		-2.2886				4						4
				-5.1772			-5.1772			7.556		-3.4443				7.556		25.4443				7.556
				-5.7557			-5.7557			7.111			7.111			7.111						7.111
				-4.0228			-4.0228			8.444			8.444			8.444		-2.8671				8.444
				3.4886			3.4886			14.222			14.222			14.222		13.3114				14.222
				17.9329			17.9329			25.333			25.333			25.333		16.2				25.333
				1.7557			1.7557			12.889			12.889			12.889		5.2228				12.889
																		-9.2228
				30.0671			30.0671			34.667			34.667			34.667		-6.9114				34.667
				-4.6			-4.6			8			8			8		9.2671				8
				4.6443			4.6443			15.111			15.111			15.111		3.4886				15.111
				-8.0671			-8.0671			5.333			5.333			5.333		4.0671				5.333
				-5.1772			-5.1772			7.556			7.556			7.556			7.556			7.556
				8.6886			8.6886			18.222			18.222			18.222			18.222			18.222
				2.3329			2.3329			13.333			13.333			13.333			13.333			13.333
				-0.5557			-0.5557			11.111			11.111			11.111			11.111			11.111
				-9.2228			-9.2228			4.444			4.444			4.444			4.444			4.444
				-7.4886			-7.4886			5.778			5.778			5.778			5.778			5.778
				-8.6443			-8.6443			4.889			4.889			4.889			4.889			4.889
				33.5329			33.5329			37.333			37.333			37.333			37.333			37.333
				10.4228			10.4228			19.556			19.556			19.556			19.556			19.556
				56.0671
				-6.3329			-6.3329			6.667			6.667			6.667			6.667			6.667
				-12.6886			-12.6886			1.778			1.778			1.778			1.778			1.778
				0.6			0.6			12			12			12			12			12
				4.0671			4.0671			14.667			14.667			14.667			14.667			14.667
				-9.8			-9.8			4			4			4			4			4
				-9.8			-9.8			4			4			4			4			4
				-9.2228			-9.2228			4.444			4.444			4.444			4.444			4.444
				-10.9557			-10.9557			3.111			3.111			3.111			3.111			3.111
				-9.2228			-9.2228			4.444			4.444			4.444			4.444			4.444
				-10.3772			-10.3772			3.556			3.556			3.556			3.556			3.556
