# Supplementary material for: Circadian clocks guide dendritic cells into skin lymphatics
Source: Nat Immunol. 2021 Oct 18;22(11):1375–81. doi: 10.1038/s41590-021-01040-x (PMC8553624; doi:10.1038/s41590-021-01040-x)
Supplement: Supplementary file 17 — Statistical and imaging source data. [file 41590_2021_1040_MOESM17_ESM.xlsx]

## Sheet: FigED7c
FigED7c
	WT					KO
1	0.138846	0.252295	0.112922	0.194438	0.185378	0.352119	0.361133	0.212137	0.176702
7	0.546525	0.296567	0.379101	0.488996		0.181437	0.361603	0.444561
13	0.297457	0.294883	0.117004			0.319587	0.41121	0.311013	0.116603
19	0.342906	0.163481	0.212716	0.120636	0.173687	0.4314	0.310743	0.376149	0.327317

## Sheet: FigED7d
FigED7d
	WT							LEC-KO
1	0.169622	0.195977	0.31184	0.243988				0.146857	0.360024	0.248244	0.170425	0.221181	0.233747	0.153043
7	0.37241	0.376788	0.278429	0.348832				0.152478	0.11392	0.161691	0.12812	0.323488	0.228947	0.258942
13	0.282833	0.156145	0.16569	0.335116	0.259722			0.267169	0.211035	0.204964	0.205102	0.210375
19	0.157466	0.185115	0.129641	0.141652				0.207957	0.145951	0.210375	0.379267	0.242059
