# Supplementary material for: Circadian clocks guide dendritic cells into skin lymphatics
Source: Nat Immunol. 2021 Oct 18;22(11):1375–81. doi: 10.1038/s41590-021-01040-x (PMC8553624; doi:10.1038/s41590-021-01040-x)
Supplement: Supplementary file 18 — Statistical and imaging source data. [file 41590_2021_1040_MOESM18_ESM.xlsx]

## Sheet: FigED8a
FigED8a
jam-c	Wild Type					EC-Bmal1-/-
7	2241.6	1778.6	1782	2006	1982.4	1390.4	1818.8	1472.4	1683.4	1469.8
19	1514.6	1206.8	1194.4	1384	1580.2	1073.4	1620.8	1536.6	1284.2	1435.6
cd31	Wild Type					EC-Bmal1-/-
7	7439.8	7923.4	9046	9704.8	6788.2	4905.2	5142.4	7311.6	8757.2	9865.8
19	5805.8	8190.2	7776.2	9641	9577.2	9146.2	4984	8387.8	9423.4	6735.8

## Sheet: FigED8b
FigED8b
LYVE-1	WT					EC-KO
7	16914.4	13646	14557.8	14754.2	17924	6809.2	8084.2	10600	12902.4	13958.2
19	8031.8	8521	9678.6	10101.8	9526.6	6181.4	11649.6	8867.4	11634.8	11266.2
JAM-A	WT					EC-KO
7	2567.4	4154	2095.4	5131.2	3756.8	1914.6	1083	1369.2	861.6	1410.8
19	735	2662	2302	1481.4	1616.4	2642	1145.8	1198	2752.2	737.4
CD99	WT					EC-KO
7	3733.8	5059.8	2445.2	5508.2	4649.8	1647.2	2555.2	2890.2	2144.6	2824.8
19	2186.6	1825.4	2425.4	1417.4	2491.4	1970.4	2819.8	1304.2	1422.8	1595.8
JAM-C	WT					EC-KO
7	2014.8	2745.4	2497.6	2912.6	2867.6	1712.6	2706.4	2027.2	2166.8	2068.2
19	2159.4	1906	1128.6	1474.4	1215.2	1618.6	2152.4	1261.2	1833.4	1171
CCL21	WT					EC-KO
7	3871.4	3466.8	3287.4	4678.2	4487.4	1330.8	531.4	944	2962.4	1641.8
19	1739	2547.6	3068.6	1314.4	1241.6	1609.2	2036.6	1339.6	954	1167.6
CD31	WT					EC-KO
7	6137	5040.8	4662.6	7269	6828.2	5211.6	4611.6	7745	5070	6343.6
19	5114.2	6043.2	6132	5638.4	5695.4	3977.2	5912.4	4428.2	3464	6196.4

## Sheet: FigED8c
FigED8c
LC	Wild Type						cDC-Bmal1-/-
7	13454	15237	12027	9637	16349	9475	10228	9475	14597	8962	12522	15186
19	10530	10395	8990	8861			10455	8931	7886	4236

## Sheet: FigED8d
FigED8d
prox1			cDC
WT	KO		WT	KO
-10.8114	-0.5557		-4.6	-1.1329
-6.9114	32.3772		0.0228	-1.7114
-7.4886	73.9772		-5.7557	15.0443
2.9114	6.9557		-0.5557	35.2671
-2.8671	1.1772		-1.7114
-9.5114	46.8228		-6.3329	11.5772
-2.8671	46.2443		-0.5557	1.7557
1.1772	6.9557		2.3329	4.0671
-2.2886	-6.3329		-2.2886	-2.2886
-0.5557	-3.4443		4.6443	2.9114
-9.2228	-4.6		3.4886	18.5114
-5.1772	38.1557		11.5772	27.1772
6.9557	30.0671		5.2228	37.5772
6.9557	11		0.6	22.5557
-5.1772	23.1329		-2.2886	-2.8671
-8.0671	6.3772			5.2228
-1.7114	7.5329		0.0228	-4.0228
0.6	23.1329		-3.4443	-1.1329
11	8.6886		0.6	2.9114
	6.3772		-5.1772	6.3772
-8.3557	1.7557		-2.8671	-4.0228
20.2443	13.3114		-3.4443	-3.4443
-4.0228	-1.7114		-7.4886	3.4886
	0.0228		-0.5557	18.5114
	4.6443		8.1114	28.9114
2.3329	23.7114		-8.0671	1.1772
6.3772	36.4228		-5.1772	4.6443
-4.0228	16.7772		-0.5557	22.5557
-13.5557	19.6671		-8.6443	23.7114
-2.8671	23.7114		-12.1114	35.8443
-9.8	8.6886		-5.1772
-8.0671	2.3329		-4.6	5.2228
-3.4443	15.6228		-6.3329	19.0886
2.3329	-2.2886		-4.6	0.0228
-4.6	3.4886		-5.7557	7.5329
-5.1772	0.0228		-9.2228	8.6886
11	6.3772		-5.7557	16.2
-3.7329	4.0671		-9.8	27.7557
-4.0228	-4.6		-10.9557	21.4
-4.0228	38.1557		-9.8	12.1557
-4.6	5.2228		-10.9557	8.6886
-7.4886	38.7329		-5.1772	8.1114
-11.5329	29.4886		-2.2886	28.3329
5.8	4.6443		-6.9114
-3.4443	15.6228		-6.3329	34.6886
6.3772	54.9114		-5.1772	31.8
-14.4228	15.6228		-4.6
28.3329	0.0228		-5.1772	18.5114
-4.0228	17.9329		-5.1772	21.4
-0.5557	14.4671		-2.2886	29.4886
-2.8671	11.5772		-7.4886	6.9557
-9.8	37		-7.4886	4.6443
-8.0671	46.8228		0.0228	-4.6
-3.4443	21.9772		-2.8671	41.6228
2.3329	13.8886		17.9329	28.3329
-4.6	37.5772			9.2671
-5.1772	42.2			1.1772
11	6.9557			4.0671
2.9114	12.1557		17.9329	-2.8671
-5.1772	9.2671		0.0228	-5.1772
-5.7557	38.1557		3.4886	-1.7114
-5.7557	42.2		4.0671	6.3772
0.0228	49.7114		-6.3329	4.0671
5.8	55.4886		-2.2886	-2.8671
19.6671	-8.0671		-6.9114	30.0671
-2.8671	31.8		1.7557	8.6886
6.3772	25.4443		2.9114	-10.3772
-5.1772	45.6671		-4.0228	0.6
-2.8671	32.3772		-4.6	-6.9114
-2.2886	19.6671		-9.8	11.5772
	46.2443		-4.0228	16.2
	45.6671		-9.2228	-1.1329
	-3.4443		3.4886	-4.0228
	-5.7557		-6.3329	0.6
27.1772	23.1329		-8.0671	4.0671
0.6	50.8671		-4.0228	5.2228
8.1114	41.0443		0.6	42.2
2.3329	18.5114		6.3772	22.5557
-1.7114	23.1329		5.2228	15.0443
-3.4443	4.0671		-8.0671	0.6
-5.7557	5.2228		-7.4886	2.3329
-10.3772	30.0671		-5.7557	33.5329
-7.4886	19.0886		-9.2228	44.5114
-1.1329	36.4228		-2.8671	21.4
0.0228	10.4228		-2.2886
-1.1329	11.5772		-6.3329	3.4886
1.7557	11		-1.1329	11.5772
	-14.4228		-3.4443	-3.4443
-2.2886	67.0443		-7.4886	-1.7114
-6.3329	0.0228		4.0671	11.5772
-1.1329	35.8443		13.3114	6.3772
5.8	39.8886		-5.1772	-0.5557
6.9557	23.7114		1.7557	6.3772
3.4886	27.1772		-7.4886	-9.2228
22.5557	9.2671		1.1772	-3.4443
15.6228	38.7329		-4.6	-4.6
-2.8671	11		-5.1772	0.0228
24.8671	17.9329		4.0671	8.6886
	17.9329		-4.6	0.6
30.6443	2.3329		3.4886	14.4671
29.4886	28.3329		-2.8671	4.6443
	4.0671		-0.5557	6.3772
5.2228	1.1772		9.2671	2.9114
2.9114	-1.7114		0.0228	8.6886
	-4.6		-6.9114	15.6228
-6.3329	4.6443		-5.7557	9.2671
-4.6	0.6		17.3557	4.0671
-4.0228	14.4671		-5.7557	13.3114
-0.5557	9.2671		-4.6	15.6228
-2.8671	10.4228		4.6443	12.1557
-9.8	-1.1329		2.3329	6.3772
-8.0671	4.0671		9.2671	-1.1329
-3.4443	63.5772		2.3329	13.3114
2.3329	69.9329		-8.0671	-0.5557
-4.6	67.6228		0.6	-1.1329
-5.1772	13.8886		-4.0228	1.7557
11	11.5772		0.0228	16.7772
	-4.0228		-6.3329	11
2.9114	10.4228		-10.3772	11
-2.2886	24.8671		-14.4228	21.9772
4.0671	4.0671		-3.4443
1.1772	-2.8671		10.4228
-2.8671	11		-6.9114	40.4671
6.9557	4.0671		-6.9114	6.3772
8.1114	5.8		-10.9557	37.5772
25.4443	8.1114		-0.5557	31.8
12.1557	6.9557		1.1772	36.4228
15.6228	17.3557		0.6	23.1329
-2.2886	24.8671		6.3772	28.3329
2.9114	9.2671		0.0228	3.4886
2.3329	40.4671		2.3329	-1.7114
	35.8443		5.8	3.4886
5.8	27.7557		-5.1772	-8.6443
3.4886	40.4671		16.7772	-2.2886
15.6228	61.2671		1.7557	13.3114
-9.2228	67.0443		-8.6443	26.6
-9.2228	45.0886		-5.7557	38.1557
-8.6443	34.6886		-5.1772	-1.1329
-8.6443	13.8886		1.7557	-4.0228
1.7557	-14.4228		19.6671	-1.1329
-6.3329	50.8671		2.3329	-1.7114
-3.4443	29.4886		9.2671	0.0228
-3.4443	9.8443		-0.5557	22.5557
-5.1772	27.1772		-5.1772	12.1557
-2.2886	17.3557		-8.0671	24.8671
-8.6443	64.1557		-7.4886	14.4671
3.4886	49.1329		-5.7557	-1.1329
-1.1329	7.5329		-10.3772	-4.0228
-4.0228	5.8		-5.1772	-5.1772
-5.1772	30.0671		-7.4886	1.1772
0.6	17.3557		12.7329	3.4886
-4.0228	28.3329			0.0228
-1.7114	44.5114			-2.8671
-11.5329	35.2671			-2.2886
1.1772	52.0228			-1.7114
-2.2886	23.1329			-1.1329
-6.9114	16.2		20.2443	2.3329
-1.1329	21.4		14.4671	-0.5557
0.6	26.0228		5.2228	4.0671
-6.9114	38.7329		1.1772	2.9114
-1.7114	19.6671		11.5772	10.4228
7.5329	49.1329		2.3329	-6.3329
10.4228	17.3557		2.9114	2.3329
2.9114	15.0443		4.6443	3.4886
-7.4886	19.6671		-2.8671	8.6886
-0.5557	10.4228		-1.7114	5.8
-2.8671	3.4886		-4.6	9.8443
9.2671	-6.3329		-12.1114	0.6
-2.2886	13.8886		-5.1772	-2.8671
0.0228	1.7557		-4.6	-0.5557
-0.5557	-2.2886		-2.8671	9.2671
2.3329	83.8		-4.0228	2.3329
-2.2886	84.9557		-2.8671	7.5329
13.3114	68.7772		-3.4443	4.0671
10.4228	39.3114		-2.8671
0.6	-1.1329		-13.2671	31.8
8.1114	16.7772		-11.5329	19.6671
1.7557	38.1557			28.9114
0.0228	41.0443		-6.3329	43.9329
25.4443	15.6228		17.3557	23.1329
6.3772	6.3772		0.6	28.9114
13.3114	-4.6		0.0228	-4.0228
4.6443	-4.0228		-4.6	-2.2886
15.0443	6.3772		-11.5329	-4.6
1.1772	5.2228		-14.4228
-14.4228	6.9557		-5.7557	24.8671
	48.5557		4.0671
7.5329	57.2228		-2.8671	43.3557
9.8443	43.3557		16.2	25.4443
-4.0228	-7.4886		25.4443	6.3772
6.9557	32.3772			8.6886
4.6443	6.3772		-3.4443	10.4228
5.8	0.0228		9.8443	0.6
9.8443	25.4443		-4.0228	0.0228
-2.2886	44.5114		-8.6443	0.6
0.0228	18.5114		-6.3329	-2.8671
-3.4443	8.1114		2.3329	5.2228
4.0671	5.8		19.0886	-3.4443
	11		19.0886	5.2228
	-1.1329		-5.7557	25.4443
0.6	0.6		-2.8671	8.6886
8.6886	-0.5557		1.1772	28.9114
21.4	22.5557		-10.3772	42.7772
26.0228	18.5114		-0.5557
22.5557	27.1772		9.2671
6.9557	7.5329		0.6	34.1114
1.1772	4.0671			0.6
	1.7557		-2.2886	1.1772
	5.8			-1.7114
5.2228	21.4			10.4228
5.2228	42.2			5.8
-1.1329	32.3772			-9.2228
-5.1772	55.4886			8.6886
-1.1329	19.6671		13.3114	5.8
-6.3329	27.1772		5.2228	11.5772
2.9114	41.6228		0.0228	6.3772
6.9557	8.6886		6.9557	20.2443
30.0671	48.5557		6.3772	20.2443
20.2443	34.6886		7.5329	29.4886
-2.2886	26.0228		-4.6	24.2886
-4.6	12.7329		-1.1329	-2.8671
-6.3329	-5.1772		-3.4443	-6.9114
-7.4886	0.0228		-7.4886	-6.9114
25.4443	2.9114		-0.5557	2.3329
-4.6	-10.9557			43.3557
3.4886	30.6443		1.1772	-0.5557
1.7557	70.5114		-4.0228	2.9114
13.8886	55.4886		-5.7557	10.4228
4.6443	58.9557		2.3329	-1.7114
6.3772	69.9329		1.1772	8.6886
8.6886	11.5772		-1.7114	5.8
1.7557	9.2671		-3.4443	-4.6
-8.0671	18.5114		21.4	11
-4.6	52.0228		24.2886	0.0228
-9.2228	22.5557		16.7772	11.5772
-5.1772	14.4671		-0.5557	0.6
-1.1329	28.3329		1.7557	1.7557
-6.3329	8.1114		11.5772	8.6886
-1.7114	8.1114		-1.1329	23.7114
-1.7114	16.7772		2.9114	-2.8671
5.8	17.9329		2.3329	-0.5557
5.2228	29.4886		21.4	-5.1772
11.5772	6.9557		-2.8671	-3.4443
30.6443	-6.9114		17.3557	0.6
	31.8		12.7329	0.0228
-0.5557	23.1329		-14.4228	-2.2886
-0.5557	42.2		-1.1329	4.0671
1.1772	21.4		10.4228	35.2671
1.1772	0.6		6.9557	37.5772
9.2671	65.8886		-3.4443	-9.8
-7.4886	13.8886		-6.9114	18.5114
0.6	11.5772		4.6443
-3.4443	12.1557		14.4671
0.0228	9.2671		8.1114	42.7772
6.3772	73.4		9.8443	6.9557
-1.1329	35.2671			7.5329
2.3329	28.9114		10.4228	4.6443
2.3329	33.5329		11	19.6671
-8.0671	7.5329		24.2886	14.4671
3.4886	31.8		6.3772	4.6443
6.3772	2.3329		4.0671	5.8
0.6	1.1772		5.8	5.8
-5.1772	-2.2886		2.9114	3.4886
-9.8	23.1329		-2.2886	-3.4443
5.8	39.3114		16.7772	9.2671
0.6	9.2671			11
11.5772	2.3329			13.3114
7.5329	1.7557			21.4
0.6	4.6443			6.9557
-8.6443	0.0228		-3.4443	21.4
-9.2228	20.2443		-2.8671	1.1772
-9.2228	3.4886		-2.2886	-8.6443
-8.6443	19.6671		-2.8671	-5.7557
-8.6443	13.8886		-1.1329	-1.7114
-2.8671	-8.6443		13.3114	3.4886
-10.9557	17.9329		9.2671	42.7772
-8.6443	11.5772		11.5772	35.8443
-10.9557	1.1772			8.1114
-4.6	11		-5.1772	-5.1772
-6.3329	6.9557		-5.7557	13.3114
-4.6	5.8		-4.0228	11
-12.6886	13.8886		-6.3329	11
-9.2228	4.6443		-2.2886	31.8
-2.8671	20.2443		7.5329	41.6228
-7.4886	49.7114		-5.7557	8.1114
-8.6443	22.5557		-4.6	37.5772
-5.1772	2.9114		6.9557	37.5772
-9.8	4.6443		-5.7557	14.4671
-2.8671	35.2671		-5.7557	-2.8671
-6.3329	73.4		-8.6443	-2.8671
-2.8671	49.7114		-6.3329	1.7557
22.5557	39.8886		23.7114	-1.1329
22.5557	88.4228		24.8671	-2.8671
11.5772	74.5557		-2.2886	1.1772
24.2886	64.1557			-2.8671
11.5772	37		9.2671	10.4228
-2.2886	-1.7114		-8.0671	8.1114
6.9557	12.1557		-1.7114	5.2228
-8.6443	10.4228		-7.4886	29.4886
	22.5557		4.6443	-3.4443
28.3329	37.5772		-1.1329	2.3329
8.1114	57.2228		-0.5557	0.6
-4.0228	70.5114		-6.3329	5.8
11.5772	46.8228		-3.4443	1.1772
9.8443	46.8228		-6.3329	12.7329
15.6228				-2.2886
24.8671				-3.4443
9.2671				-2.8671
16.7772				-4.0228
				-0.5557
19.6671				-0.5557
7.5329				0.0228
30.6443			3.4886	0.0228
16.7772			5.8	-7.4886
20.2443			-5.1772	15.6228
-3.4443			-4.0228	38.1557
-1.1329			-5.7557	3.4886
11			-6.9114	-4.0228
18.5114			-7.4886	-9.8
4.0671			24.8671	-2.8671
-4.6			11.5772	-0.5557
1.7557			13.3114	-3.4443
12.1557			13.8886	11
1.1772			2.9114	1.7557
-3.4443			1.7557	38.7329
13.8886			4.6443
1.1772			4.0671
4.6443			8.1114
-5.1772			-2.2886	19.0886
4.0671			-4.6	-0.5557
4.0671			1.1772	16.7772
16.7772			-3.4443	13.8886
9.2671			-5.7557
			0.6
23.7114			-8.6443
			0.0228
			-8.0671
			-2.8671
			-4.6
			-5.7557
			-9.8
			-2.8671
6.9557			-8.6443
25.4443			-6.9114
9.8443			-6.9114
6.3772			-2.8671
-4.0228			-5.7557
-1.1329
0.6			-6.3329
2.3329			-4.0228
-2.8671			3.4886
-2.2886			15.6228
-2.8671
9.8443			6.9557
7.5329			16.7772
8.6886
23.7114			-4.0228
-1.1329			-4.0228
-4.0228			-5.1772
-5.7557			1.1772
1.7557
-5.1772			-1.7114
5.8			-1.7114
11			5.8
15.6228			2.3329
-6.3329			-1.7114
4.0671			6.3772
-8.0671			13.8886
-7.4886			4.6443
3.4886			0.6
12.7329			-6.3329
-8.0671			16.7772
-6.3329			-0.5557
-1.1329			-3.4443
2.9114			0.0228
9.2671			2.9114
-1.1329			11
2.3329			8.6886
-5.7557			1.1772
6.9557			9.2671
9.8443			0.0228
1.7557			7.5329
-2.2886			-1.1329
4.6443			0.0228
5.8			-1.7114
9.2671			-7.4886
			-3.4443
			12.7329
2.3329			13.3114
1.7557			-4.0228
-6.3329			2.9114
-3.4443			-4.6
-5.7557			0.6
			-5.7557
			-5.7557
			0.0228
			20.8228
			11
			20.8228
			1.1772
			-9.8
			-8.0671
			2.9114
			-6.9114
			0.6
			15.6228
			-1.7114
			0.0228
			0.6
			4.6443
			-2.2886
			2.9114
			11
			1.7557
			2.9114
			8.6886
			17.3557
			-1.7114
			-5.7557
			15.0443
			-1.7114
			-2.2886
			4.0671
			9.8443
			0.0228
			1.7557
			11
			8.6886
			1.1772

## Sheet: FigED8f
FigED8f
per2	IP Bmal1						IP IgG
	Replicate A	Rep B	Rep C				Replicate A	Rep B	Rep C
1	0.0477594	0.0327339	0.0554345	0.927827	0.455349	0.445016	0.00076457	0.0002602	0.00193551	0.0156098	0.002048	0.0476492
7	0.168046	0.191038	0.303955	1.80283	0.351279	1.31518	0.00029993	0.00024194	0.00069146	0.00316611	0.001363	0.0234424
13	0.209777	0.844944	0.352801	2.05423	0.48298	1.05477	0.00402144	0.00012223	0.00088743	0.00716539	0.001477	0.00775098
19	0.185171	0.273939	0.18199	0.704788	0.699429	0.985273	0.00283375	0.00853099	0.00145671	0.00526967	0.000578	0.00898621
